# Supplementary material for: Spatiotemporal evolution and driving factors of agricultural land transfer in China
Source: PLoS One. 2024 Sep 18;19(9):e0310532. doi: 10.1371/journal.pone.0310532 (PMC11410203; doi:10.1371/journal.pone.0310532)
Supplement: S1 Data — (XLSX) [file pone.0310532.s001.xlsx]

## Sheet: Table 1 Data sources
province	year	Degree of government intervention	Urban-rural income disparity	Urbanization rate	Population ageing	Marketization level	Agricultural mechanization level	Agricultural land transfer rate	Per capita disposable income of farmers	Per capita arable farmland	Social security level	Rural inclusive finance
Shanghai	2005	0.178998	2.32078	0.891005	15.1	9.307	3.06125	0.302207	8068.32	2.29442	0.106088	1.6068
Shanghai	2006	0.169411	2.32956	0.886965	18.6	9.41	3.08569	0.409946	8908.1	2.12905	0.126492	1.48198
Shanghai	2007	0.169402	2.40672	0.887058	18.3	9.472	3.76222	0.498931	9682.17	1.67146	0.139184	1.41631
Shanghai	2008	0.178437	2.41813	0.886034	16.5	9.422	3.9072	0.512681	10633.3	1.49975	0.166543	1.36475
Shanghai	2009	0.189911	2.4038	0.885973	18	9.451	4.54673	0.552665	12305.2	1.29908	0.186019	1.39286
Shanghai	2010	0.18436	2.37805	0.893136	13.8264	9.949	5.52845	0.592564	13290	1.14772	0.211603	1.34959
Shanghai	2011	0.195649	2.35617	0.893039	9.4	10.318	5.63177	0.581604	14959.1	1.11696	0.229953	1.40079
Shanghai	2012	0.196381	2.35675	0.892872	10.9	10.068	5.99037	0.601293	16976.7	1.09836	0.238062	1.47471
Shanghai	2013	0.195164	2.33642	0.895833	13.3	10.275	6.01927	0.623007	18776.2	1.10596	0.258136	1.55686
Shanghai	2014	0.194835	2.30469	0.892987	12.1	10.766	6.25695	0.66663	20634.9	1.06936	0.139953	1.54924
Shanghai	2015	0.230281	2.28235	0.885273	16.5	11.113	6.27006	0.737	22661.1	1.00961	0.153792	1.51773
Shanghai	2016	0.231503	2.26066	0.89015	16.8	11.225	6.41262	0.748	24728.7	1.05572	0.174898	1.53137
Shanghai	2017	0.229237	2.24963	0.890917	18.8	11.233	6.359	0.753892	27359.9	1.06842	0.19374	1.97398
Shanghai	2018	0.231911	2.2398	0.891313	19.9	11.379	5.27631	0.861491	29896.7	0.993112	0.271428	7.57249
Shanghai	2019	0.215314	2.21765	0.892382	22.1	11.104	6.0526	0.8734	32385.4	0.91	0.29409	1.95131
Shanghai	2020	0.207942	2.18948	0.893087	22.6696	11.544	6.22322	0.911107	34327.4	0.925348	0.311515	1.95489
Shanghai	2021	0.193133	2.13985	0.89313	24	12.001	6.06946	0.899999	38064.2	0.954551	0.259017	1.92857
Yunnan	2005	0.21909	4.21253	0.29499	11	5.283	2.59445	0.0219424	2125.25	3.0696	0.0413317	0.460166
Yunnan	2006	0.218442	4.11371	0.30493	10.8	5.962	2.74695	0.023169	2347.4	3.09127	0.0404064	0.10751
Yunnan	2007	0.223583	3.97093	0.315906	10.6	6.19	3.06621	0.0265839	2663.83	2.94966	0.0435087	0.788536
Yunnan	2008	0.244364	3.84588	0.329958	11.3	5.87	3.3167	0.0485956	3167.45	2.99214	0.0689828	0.77661
Yunnan	2009	0.296961	3.81863	0.339969	12.3	5.891	3.50371	0.0654696	3646.41	3.06423	0.0762119	0.809745
Yunnan	2010	0.295492	3.58863	0.347023	11.3878	5.92	3.86382	0.092219	4172.61	3.11484	0.0803094	0.798336
Yunnan	2011	0.307631	3.47311	0.365801	10.6	5.936	4.21654	0.109395	4928.5	3.19123	0.0808156	0.819454
Yunnan	2012	0.321937	3.43525	0.384798	10.7	5.562	4.61765	0.126236	5774.1	3.27742	0.0724615	0.850825
Yunnan	2013	0.319403	3.34027	0.399914	11.1	5.376	4.93637	0.150061	6521.82	3.34999	0.0815723	0.876122
Yunnan	2014	0.316057	3.25899	0.412207	12.1	5.821	5.17931	0.148659	7281.25	3.40445	0.151526	0.897258
Yunnan	2015	0.315029	3.19983	0.429337	11.6	5.479	5.36848	0.178677	8088.32	3.49974	0.14563	0.924089
Yunnan	2016	0.306608	3.17195	0.44644	11.6	5.216	5.54245	0.197339	8886.7	3.59664	0.142921	0.942449
Yunnan	2017	0.309043	3.14297	0.462817	11.6	5.694	5.68864	0.208477	9774.03	3.69693	0.151237	0.967077
Yunnan	2018	0.290941	3.10996	0.474378	13.2	5.829	4.61146	0.230238	10598.4	3.54424	0.162458	0.980583
Yunnan	2019	0.291515	3.0447	0.486636	13.7	6.867	5.03081	0.10056	11611.7	3.34435	0.163542	0.994628
Yunnan	2020	0.284008	2.92011	0.500424	14.7365	7.188	5.11143	0.100946	12395.8	3.46672	0.173188	1.01568
Yunnan	2021	0.244255	2.88124	0.510448	16.2	7.525	5.08346	0.114343	14168.7	3.64845	0.170313	1.13066
Inner Mongolia	2005	0.193512	3.01205	0.47191	10.6	5.595	2.34362	0.0151324	2998.05	9.69385	0.0627408	2.15603
Inner Mongolia	2006	0.195139	3.04849	0.486542	10.3	6.206	2.51877	0.0138703	3393.1	9.92056	0.0766732	2.08387
Inner Mongolia	2007	0.20947	3.07312	0.501441	10.7	6.21	3.0915	0.0222731	3909.18	8.85171	0.0852097	2.0322
Inner Mongolia	2008	0.233014	3.036	0.517185	10.5	5.961	3.88883	0.0937408	4573.32	9.08548	0.113003	2.00763
Inner Mongolia	2009	0.271226	3.13825	0.533957	10.9	6.089	3.52629	0.106225	5158.48	10.7333	0.120695	2.18761
Inner Mongolia	2010	0.277259	3.12284	0.555016	9.93225	5.864	3.30181	0.136543	5600.77	12.5286	0.117591	2.09182
Inner Mongolia	2011	0.316048	2.99813	0.570445	8.7	5.72	3.45256	0.164036	6573.86	12.9916	0.117982	2.19981
Inner Mongolia	2012	0.327217	2.9677	0.58401	10.1	6.641	3.5709	0.183323	7716.78	13.4443	0.147756	2.33268
Inner Mongolia	2013	0.323595	2.89416	0.598371	11	6.437	3.72929	0.231929	8706.4	13.9944	0.135728	2.43509
Inner Mongolia	2014	0.319124	2.84182	0.609637	12.1	6.158	3.9353	0.216441	9818.9	14.4833	0.167473	2.41213
Inner Mongolia	2015	0.328439	2.83909	0.620902	12.4	5.805	4.11898	0.324982	10658.8	14.9805	0.179711	2.62054
Inner Mongolia	2016	0.327262	2.84047	0.633826	12.1	5.807	3.59809	0.364362	11471.3	15.5683	0.217211	2.9417
Inner Mongolia	2017	0.304061	2.83455	0.646116	14.3	5.993	3.75756	0.371628	12373.6	16.1512	0.245328	2.93147
Inner Mongolia	2018	0.299332	2.77512	0.655244	12.8	6.181	3.56421	0.385235	13558.9	18.4653	0.236361	2.85749
Inner Mongolia	2019	0.296349	2.66845	0.664596	13.3	5.812	3.36313	0.388605	14924.8	21.2898	0.235789	3.25802
Inner Mongolia	2020	0.305375	2.49611	0.67499	15.9	6.061	3.57759	0.378237	16258.1	21.7776	0.239149	3.1831
Inner Mongolia	2021	0.247546	2.42008	0.682083	19.1	6.32	3.86711	0.391361	18173.4	21.5519	0.235542	3.08519
Beijing	2005	0.148019	2.66652	0.836151	13.7	8.218	9.82001	0.11944	6936.95	2.04702	0.0656831	2.75
Beijing	2006	0.154625	2.71488	0.843223	14.3	8.569	9.46525	0.0471246	7817.64	2.05518	0.0757505	2.75299
Beijing	2007	0.158218	2.65445	0.844869	12.7	8.776	12.9413	0.0476552	8738.28	1.33954	0.0831971	2.66923
Beijing	2008	0.165857	2.67788	0.849238	12.9	8.566	11.5263	0.0573254	9564.23	1.30162	0.112011	2.603
Beijing	2009	0.179784	2.68041	0.85	12.6	8.658	11.8078	0.461498	11108.6	1.23638	0.138073	2.63082
Beijing	2010	0.18159	2.598	0.859765	11.6956	8.907	12.3336	0.462957	12078.1	1.22062	0.155355	2.54909
Beijing	2011	0.188799	2.64627	0.862154	10.7	8.868	11.9483	0.461737	13013.3	1.19331	0.173408	2.51254
Beijing	2012	0.193712	2.62323	0.862849	10.5	8.895	10.9166	0.48161	14874.1	1.1624	0.174652	2.45263
Beijing	2013	0.19748	2.60593	0.864	10.5	9.282	9.39241	0.483668	16554.7	1.14787	0.20814	2.44983
Beijing	2014	0.19736	2.57232	0.865039	10.5	9.212	8.90034	0.502564	18569.9	1.12601	0.104201	2.47782
Beijing	2015	0.231554	2.56984	0.867002	13.5	9.192	8.48278	0.568491	20205.3	1.13055	0.0947919	2.51203
Beijing	2016	0.236926	2.56723	0.867426	15.2	9.171	6.6772	0.599948	22002	1.11512	0.102718	2.51546
Beijing	2017	0.228375	2.57451	0.869189	16.3	9.236	6.24665	0.631902	23788	1.11706	0.0969732	2.4878
Beijing	2018	0.225682	2.56663	0.870894	14.4	9.239	7.879	0.69888	25843.9	0.845272	0.106989	2.51237
Beijing	2019	0.209005	2.55286	0.873516	14.7	9.512	13.1314	0.696882	28277.6	0.50657	0.111848	2.57401
Beijing	2020	0.197984	2.50953	0.875286	16.7785	9.813	11.7738	0.637596	29622.4	0.561033	0.142996	3
Beijing	2021	0.175539	2.44777	0.875286	19.3	10.123	9.89705	0.642487	32940.7	0.673139	0.138194	2.46886
Jilin	2005	0.227308	2.56796	0.525037	9.9	5.865	2.63749	0.0417299	3247.29	6.48651	0.0644199	1.37054
Jilin	2006	0.222644	2.57686	0.529563	10.5	6.347	2.8186	0.0341422	3631.16	6.53208	0.0802993	1.42077
Jilin	2007	0.216592	2.5721	0.531502	11.3	6.639	3.0322	0.0332776	4030.39	6.49143	0.0908101	1.34245
Jilin	2008	0.244094	2.4729	0.532187	11.6	6.715	3.25224	0.0795723	4758.33	6.49098	0.124981	1.29554
Jilin	2009	0.272174	2.51721	0.533212	11.3	6.899	3.18503	0.0992303	5340.66	7.36855	0.125322	1.34324
Jilin	2010	0.2788	2.32755	0.533503	11.1983	6.979	3.05669	0.0993252	6114.75	8.2171	0.114788	1.4192
Jilin	2011	0.284661	2.23251	0.533945	11.1	6.795	3.35418	0.102849	7256.65	8.29278	0.095719	1.22283
Jilin	2012	0.284766	2.21393	0.545219	9.7	6.948	3.64237	0.143175	8527.81	8.5742	0.0932948	1.29095
Jilin	2013	0.291137	2.18086	0.557346	12.3	7.336	3.89646	0.183615	9505.34	8.89898	0.080481	1.32092
Jilin	2014	0.292304	2.1538	0.56813	13.1	7.323	4.16932	0.180523	10568.6	9.20425	0.114963	1.45574
Jilin	2015	0.321132	2.19857	0.576349	14.2	7.618	4.50413	0.258416	11136.7	9.48405	0.103451	1.55194
Jilin	2016	0.343924	2.1884	0.587456	14.2	7.661	4.44029	0.322102	11932.1	9.90567	0.165026	1.678
Jilin	2017	0.341121	2.18679	0.596991	16.2	8.358	4.70126	0.368371	12746.1	10.2948	0.175992	1.75933
Jilin	2018	0.336739	2.19465	0.608696	16.4	8.262	4.80145	0.405478	13465.2	11.1399	0.164416	1.73765
Jilin	2019	0.335421	2.16249	0.616422	17.7	7.481	4.87263	0.39084	14501	11.9784	0.167672	2.25453
Jilin	2020	0.336747	2.07855	0.626511	20.029	7.756	5.22288	0.402259	15705.8	12.491	0.16189	2.23103
Jilin	2021	0.280834	2.02052	0.633684	23.2	8.04	5.62996	0.416082	17536.8	12.7067	0.159134	2.31034
Sichuan	2005	0.150388	2.87573	0.330005	16.2	7.069	2.37941	0.0814028	2856.44	2.49975	0.0436382	1.21156
Sichuan	2006	0.158616	2.97825	0.343004	16.4	7.391	2.55736	0.0914655	3055.72	2.56263	0.0469611	1.24204
Sichuan	2007	0.166551	2.97629	0.355974	15.7	7.652	4.24033	0.115927	3504.25	1.70523	0.0523935	1.12323
Sichuan	2008	0.231168	2.89963	0.374048	16.1	7.154	4.51887	0.131239	4123.69	1.7513	0.0891677	1.03867
Sichuan	2009	0.253035	2.91875	0.387049	17.3	7.521	4.6071	0.151114	4676.59	1.91617	0.101164	1.12498
Sichuan	2010	0.247201	2.84519	0.40179	16.996	7.431	4.69506	0.168178	5232.56	2.09479	0.0824453	1.18038
Sichuan	2011	0.222077	2.73436	0.418527	16.8	7.433	5.08657	0.183944	6177.59	2.15469	0.0929165	1.24973
Sichuan	2012	0.227861	2.71529	0.433519	16.4	7.365	5.48722	0.204454	7250.73	2.20482	0.10221	1.28865
Sichuan	2013	0.234592	2.65219	0.449624	18.1	7.998	5.86967	0.232641	8152.72	2.26354	0.101696	1.33498
Sichuan	2014	0.235248	2.59243	0.465045	20	8.291	6.17762	0.233012	9200.79	2.32	0.231339	1.38103
Sichuan	2015	0.2471	2.55733	0.482675	18.2	8.594	6.54325	0.277567	10095.6	2.38141	0.234063	1.43137
Sichuan	2016	0.241679	2.52923	0.5	19.5	8.134	6.33798	0.338475	10994.1	2.44775	0.243021	1.4811
Sichuan	2017	0.229382	2.51305	0.517795	19.8	8.552	6.57277	0.366757	12058.2	2.52383	0.254342	1.54216
Sichuan	2018	0.226271	2.49164	0.535032	21.8	9.006	7.61624	0.394597	13108.2	2.34356	0.268817	1.5999
Sichuan	2019	0.223195	2.46448	0.553586	23.2	9.06	8.95763	0.298585	14215.1	2.1032	0.275094	1.64673
Sichuan	2020	0.23089	2.40147	0.567316	24.3974	9.39	8.91652	0.288466	15435.1	2.20804	0.27788	1.68719
Sichuan	2021	0.20736	2.35812	0.578237	26.3	9.732	8.6648	0.294487	17522.4	2.36991	0.275276	1.72161
Tianjin	2005	0.139973	2.16237	0.75144	12.5	8.047	12.6017	0.0869821	5394.09	2.81236	0.0147717	1.99228
Tianjin	2006	0.153502	2.17618	0.757209	13.6	8.487	12.5292	0.0984753	6005.91	2.79081	0.0243577	1.97318
Tianjin	2007	0.162161	2.20044	0.763229	14	8.632	13.6338	0.103001	6569.1	2.52089	0.0469014	2.02651
Tianjin	2008	0.167436	2.30058	0.772109	16	8.571	13.5256	0.107025	7310.25	2.46879	0.0390274	2.14925
Tianjin	2009	0.196911	2.29487	0.78013	14	8.658	13.4253	0.132423	8526.26	2.46218	0.0539627	2.25556
Tianjin	2010	0.201564	2.23269	0.795385	13.3737	8.975	13.2473	0.145321	9433.82	2.50209	0.0582267	2.18421
Tianjin	2011	0.221427	2.02311	0.804623	12.3	9.328	13.2368	0.17209	11383.2	2.52536	0.0739246	2.26336
Tianjin	2012	0.237002	1.95586	0.815675	13.4	10.07	12.9333	0.18383	13235.6	2.59416	0.0797846	2.34252
Tianjin	2013	0.256321	1.88758	0.822695	14.8	10.937	12.6436	0.209964	14891.4	2.62986	0.0710479	2.476
Tianjin	2014	0.271103	1.85177	0.825752	15.1	11.015	12.6339	0.213822	16696.8	2.63361	0.0887957	2.56225
Tianjin	2015	0.297105	1.84509	0.829048	12.9	10.459	12.519	0.327807	18173.1	2.66386	0.0949648	2.71138
Tianjin	2016	0.322329	1.84848	0.832987	14.6	10.303	10.7568	0.456146	19663.1	2.7195	0.092783	2.75519
Tianjin	2017	0.263645	1.85152	0.835461	14.6	10.281	10.6387	0.484624	21306.6	2.82385	0.0959986	2.81896
Tianjin	2018	0.232222	1.86326	0.839479	13.9	10.402	8.9674	0.4952	22612.7	2.62196	0.143326	2.8964
Tianjin	2019	0.252976	1.85934	0.843321	15.6	9.417	10.9188	0.492893	24151.9	2.27806	0.16708	2.84793
Tianjin	2020	0.224968	1.85509	0.847152	18.5998	9.762	10.8323	0.495904	25187.3	2.38463	0.170193	2.83019
Tianjin	2021	0.20099	1.84175	0.848507	22.5	10.12	10.5025	0.498407	27596.2	2.55764	0.136392	2.87981
Lingxia	2005	0.276341	3.02263	0.422819	8.9	4.817	4.37531	0.0220139	2611.82	5.53256	0.0751353	1.13372
Lingxia	2006	0.28276	3.0885	0.430464	8.5	5.592	4.6674	0.0224436	2883.22	5.53256	0.076869	1.06395
Lingxia	2007	0.275581	3.14365	0.440262	8.9	5.758	5.69246	0.0311344	3233.18	4.85237	0.0740139	1.0731
Lingxia	2008	0.284946	3.20538	0.449838	9.2	5.476	5.94267	0.0592019	3666.36	4.8841	0.0882619	1.06765
Lingxia	2009	0.341328	3.13576	0.4608	9.5	5.791	5.85021	0.0723528	4374.38	5.34524	0.0810858	1.08902
Lingxia	2010	0.354731	2.94498	0.478673	8.58429	5.345	5.66676	0.096904	4923.15	5.84846	0.0744442	1.13636
Lingxia	2011	0.365416	2.91536	0.501543	7.4	5.019	5.98237	0.136817	5579.49	5.96746	0.071494	1.20743
Lingxia	2012	0.405612	2.87884	0.511381	9.2	4.978	6.13745	0.16799	6643.14	5.97553	0.0747689	1.22981
Lingxia	2013	0.396305	2.82616	0.528529	9.7	5.492	6.25997	0.208932	7349.13	6.12002	0.091072	1.28981
Lingxia	2014	0.404402	2.76873	0.548673	9.2	5.984	6.32267	0.210204	8253.19	6.30333	0.148476	1.34967
Lingxia	2015	0.441378	2.76193	0.570175	10.2	6.255	6.44338	0.255181	9019.78	6.58214	0.163807	2.06122
Lingxia	2016	0.451046	2.75609	0.58705	10.7	6.805	4.5045	0.270366	9706.4	6.73589	0.176821	1.5331
Lingxia	2017	0.428953	2.74465	0.609929	11.6	7.359	4.69305	0.276535	10568.9	7.03609	0.183368	1.61454
Lingxia	2018	0.404268	2.72421	0.621127	12.7	7.506	4.98842	0.276836	11444.8	6.95156	0.188601	1.65056
Lingxia	2019	0.383698	2.66978	0.635983	13.6	6.592	5.28801	0.193368	12593.5	6.87035	0.201024	2.07663
Lingxia	2020	0.374178	2.57182	0.649099	13.8188	7.039	5.35982	0.187734	13683.7	7.12471	0.204367	2.09091
Lingxia	2021	0.311209	2.49664	0.66069	14.4	7.516	5.37696	0.1984	15125.2	7.41443	0.208797	2.14228
Anhui	2005	0.125629	3.01688	0.355065	15.1	6.385	6.67118	0.0403756	2745.56	2.26946	0.0315964	0.301495
Anhui	2006	0.144644	3.07011	0.371031	14.9	7.065	7.10004	0.0334355	3114.62	2.33087	0.0367396	0.842831
Anhui	2007	0.156622	2.9837	0.387055	15.3	7.421	7.91756	0.0408462	3612.53	2.29126	0.0452314	0.841067
Anhui	2008	0.17306	2.83418	0.405053	15.5	7.294	8.38971	0.0897827	4264.6	2.35487	0.0542607	0.815342
Anhui	2009	0.197145	2.84489	0.420975	14.4	7.476	8.78206	0.113558	4931.38	2.45804	0.0540011	0.865352
Anhui	2010	0.195294	2.69495	0.430082	14.6343	7.676	9.17708	0.146212	5602.33	2.60451	0.0558518	0.872165
Anhui	2011	0.202825	2.69344	0.447924	14.7	7.783	9.61024	0.185249	6449.81	2.67812	0.0646531	1.01789
Anhui	2012	0.215956	2.64874	0.463031	14.4	7.999	10.0365	0.257325	7650.05	2.74827	0.0705224	0.938318
Anhui	2013	0.211314	2.57503	0.478624	14.8	8.273	10.4372	0.333007	8642.58	2.8266	0.0658715	0.999359
Anhui	2014	0.207112	2.50494	0.49308	14.5	8.839	10.8407	0.331551	9759.84	2.89743	0.228139	1.05592
Anhui	2015	0.219838	2.48923	0.509732	15.7	8.947	11.2057	0.471579	10682.1	2.98925	0.230422	1.27146
Anhui	2016	0.209937	2.48771	0.526272	16.2	8.49	11.7042	0.473438	11512.8	3.07953	0.229849	1.17495
Anhui	2017	0.20905	2.48001	0.542843	19.1	8.738	10.7604	0.455082	12606.7	3.17809	0.229171	1.23005
Anhui	2018	0.193237	2.45735	0.556452	19.4	8.859	11.4372	0.471236	13721.6	3.18451	0.238347	1.26828
Anhui	2019	0.200628	2.43513	0.570256	20.7	9.194	11.9895	0.494389	15010.7	3.17813	0.247683	1.30405
Anhui	2020	0.196356	2.37316	0.583292	21.7403	9.528	12.2093	0.468747	16183.1	3.28369	0.261057	1.34159
Anhui	2021	0.178339	2.34101	0.59398	23.4	9.875	12.3178	0.450635	18208.1	3.39731	0.264278	1.37994
Shandong	2005	0.091941	2.64116	0.450043	13.4	8.287	11.9638	0.0137814	3880.04	2.26778	0.0340538	1.15572
Shandong	2006	0.096661	2.68521	0.461001	12.7	8.114	12.4267	0.015244	4343.56	2.29897	0.036698	1.15109
Shandong	2007	0.099562	2.74027	0.467492	13	8.4	13.2113	0.0148949	4797.89	2.25754	0.0395382	1.1239
Shandong	2008	0.09978	2.75577	0.476003	13.1	8.312	13.7719	0.0570626	5385.56	2.28429	0.0466246	1.11408
Shandong	2009	0.110615	2.76341	0.48321	13.1	8.469	14.6014	0.0576532	6154	2.32594	0.0482288	1.09604
Shandong	2010	0.122191	2.69704	0.496975	13.8758	8.711	15.1851	0.0774431	6835.76	2.38176	0.0492995	1.09517
Shandong	2011	0.128045	2.58225	0.508639	14.6	8.668	15.8211	0.098362	7995.24	2.41533	0.0556831	1.10023
Shandong	2012	0.137451	2.5769	0.520293	14.3	8.908	16.2656	0.124876	9310.48	2.45942	0.0613932	1.13077
Shandong	2013	0.14128	2.51539	0.534578	14.9	9.233	16.6893	0.174971	10457	2.52432	0.0653919	1.16182
Shandong	2014	0.141356	2.45935	0.547716	15.8	9.477	17.192	0.173416	11660.5	2.57686	0.124429	1.1569
Shandong	2015	0.149217	2.43968	0.569735	16.2	9.728	17.5445	0.2635	12776.7	2.68939	0.125917	1.39482
Shandong	2016	0.148993	2.43744	0.591296	16.3	9.191	12.8798	0.306353	13667	2.79941	0.128755	1.3236
Shandong	2017	0.146931	2.43346	0.607894	18.6	9.494	13.3654	0.344099	14894.6	2.89392	0.129457	1.36909
Shandong	2018	0.151555	2.42677	0.614568	22.7	9.732	14.7138	0.372986	15899.5	2.73373	0.133614	1.38955
Shandong	2019	0.15225	2.38138	0.618642	23.8	10.104	16.5275	0.422733	17223.8	2.515	0.1367	1.42735
Shandong	2020	0.15431	2.33168	0.630497	23.7416	10.468	16.7638	0.422295	18242.2	2.61209	0.141556	1.50107
Shandong	2021	0.141335	2.26344	0.63943	24.3	10.845	16.6305	0.470071	20547.4	2.75139	0.136183	1.53232
Shanxi	2005	0.163933	2.8767	0.421162	10.9	4.941	4.9878	0.0172166	3012.71	3.54423	0.0287084	1.63234
Shanxi	2006	0.19424	2.91433	0.430053	9.6	5.557	5.15353	0.0170901	3352.94	3.57925	0.0325714	1.63183
Shanxi	2007	0.176885	2.88981	0.440318	10	5.87	6.02152	0.0180522	3800.19	3.20178	0.039077	0.963139
Shanxi	2008	0.18206	2.90647	0.451187	10.7	5.74	6.18839	0.0246219	4179.1	3.24986	0.0584575	1.38408
Shanxi	2009	0.218493	2.96836	0.459877	10.8	5.714	6.52088	0.0434328	4695.78	3.29951	0.0701267	1.66613
Shanxi	2010	0.216912	2.94699	0.480414	10.514	5.43	6.91203	0.0833227	5109.71	3.28286	0.0753468	1.59289
Shanxi	2011	0.216978	2.88594	0.498035	10.2	5.441	7.2021	0.121739	5917.3	3.40982	0.102293	1.67114
Shanxi	2012	0.236192	2.8641	0.513247	10.4	5.798	7.51955	0.127031	6891.71	3.52999	0.102428	1.67053
Shanxi	2013	0.25278	2.8001	0.528713	10.5	6.155	7.8368	0.142754	7709.99	3.65726	0.0966668	2.08463
Shanxi	2014	0.255093	2.73232	0.543084	11.1	6.204	8.10041	0.140905	8661.75	3.77497	0.188692	1.99131
Shanxi	2015	0.28919	2.73197	0.558681	12.1	6.522	8.25776	0.162148	9397.61	3.92027	0.188984	2.01545
Shanxi	2016	0.28702	2.71295	0.572567	11.5	6.057	4.2996	0.166479	9972.31	4.0514	0.200465	2.19241
Shanxi	2017	0.259344	2.70041	0.58604	11.9	6.897	3.39298	0.174716	10670.6	4.18753	0.219031	2.29112
Shanxi	2018	0.268447	2.64128	0.598515	13.9	7.177	3.6284	0.187642	11542.2	4.23723	0.237918	2.18136
Shanxi	2019	0.277731	2.57805	0.612811	14.9	6.74	3.92188	0.155451	12562.8	4.28674	0.254553	2.26514
Shanxi	2020	0.286554	2.50706	0.625215	16.779	6.977	4.10852	0.152812	13486.9	4.45276	0.27526	2.51376
Shanxi	2021	0.220662	2.44532	0.634195	19.4	7.222	4.22564	0.155267	15156.4	4.61287	0.281986	2.37706
Guangdong	2005	0.104224	3.03323	0.606809	10.4	9.374	5.44615	0.19395	4441.84	1.35776	0.0515282	1.72559
Guangdong	2006	0.098352	3.02285	0.629991	9.8	9.638	5.54569	0.200817	4814.34	1.40478	0.0538225	1.84631
Guangdong	2007	0.099537	3.00352	0.631432	10	9.881	6.48684	0.142284	5210.22	1.19986	0.0519556	1.74832
Guangdong	2008	0.102946	2.92878	0.63368	10.2	9.257	7.39706	0.152563	5797.35	1.17166	0.0645812	1.64597
Guangdong	2009	0.109829	2.95319	0.633995	10	9.244	8.07437	0.20807	6734.9	1.09729	0.065658	1.57686
Guangdong	2010	0.118002	2.85035	0.661814	9.37645	9.835	9.12788	0.235169	7258.97	1.09149	0.0669378	1.6341
Guangdong	2011	0.126475	2.70109	0.665675	8.6	9.888	9.28307	0.257652	8441.59	1.08509	0.0626067	1.61596
Guangdong	2012	0.129594	2.69837	0.671497	9.1	9.936	9.54959	0.289429	9726.65	1.08124	0.0633106	1.58781
Guangdong	2013	0.134569	2.66868	0.680923	9.5	10.237	9.78283	0.323097	10798	1.09364	0.088905	1.63404
Guangdong	2014	0.134256	2.62518	0.686222	11	10.445	10.0345	0.309933	11970.7	1.09153	0.205277	1.64216
Guangdong	2015	0.17165	2.60157	0.695068	9.6	11.076	10.3094	0.28879	13162.6	1.10188	0.205834	1.68576
Guangdong	2016	0.163651	2.59675	0.701461	10.2	10.49	9.16743	0.291702	14185.7	1.10025	0.212009	1.74796
Guangdong	2017	0.164077	2.59664	0.707438	10.3	10.61	9.27344	0.403183	15546.8	1.09783	0.218161	1.75113
Guangdong	2018	0.157379	2.58277	0.718092	11	10.854	10.6404	0.418107	16798.4	0.984065	0.224753	1.78742
Guangdong	2019	0.160185	2.55702	0.726479	11.4	11.342	12.9122	0.38648	18199.2	0.835149	0.227026	1.762
Guangdong	2020	0.15682	2.49501	0.741524	11.8807	11.673	12.7894	0.439869	19632.5	0.896951	0.220496	1.84462
Guangdong	2021	0.146304	2.45916	0.746295	12.6	12.014	12.2058	0.535967	22129	0.964072	0.149433	1.80081
Guangxi	2005	0.163406	3.37445	0.336266	14.3	5.856	4.33233	0.0420666	2644.53	2.13768	0.0199128	0.764953
Guangxi	2006	0.165132	3.19947	0.346472	13.1	6.028	4.56233	0.0374756	2999.01	2.14392	0.0233277	0.76524
Guangxi	2007	0.180087	3.33976	0.362416	13.3	6.048	5.0471	0.047678	3373.23	2.07962	0.0275107	0.748355
Guangxi	2008	0.200934	3.33792	0.381644	13.6	6.658	5.62786	0.0519874	3843.23	2.12434	0.0454306	0.726326
Guangxi	2009	0.228011	3.33717	0.392092	13.4	6.732	5.89811	0.0622803	4613.89	2.19766	0.0532089	0.7771
Guangxi	2010	0.23474	3.18623	0.4	13.6486	6.511	6.25505	0.0924555	5062.14	2.39951	0.0577424	0.825741
Guangxi	2011	0.247117	3.0578	0.418904	13.9	6.451	6.85995	0.102617	5668.56	2.45187	0.0638258	0.852126
Guangxi	2012	0.264095	2.99986	0.43481	13.7	6.759	7.24	0.117803	6680.23	2.4958	0.0708359	0.892574
Guangxi	2013	0.257758	2.91146	0.451067	13.4	7.534	7.65476	0.137342	7625.24	2.55263	0.077086	0.941086
Guangxi	2014	0.256097	2.84107	0.465409	13.9	7.769	8.08893	0.134863	8504.41	2.59431	0.261617	0.993333
Guangxi	2015	0.274738	2.79032	0.479942	14.4	7.606	8.63913	0.185656	9327.09	2.63925	0.261829	1.03038
Guangxi	2016	0.275598	2.73424	0.492485	14.1	7.515	8.02538	0.20352	10195.9	2.67452	0.2553	1.20771
Guangxi	2017	0.275905	2.69333	0.505808	14.3	7.719	8.33816	0.232278	11146.6	2.71389	0.250739	1.08454
Guangxi	2018	0.270572	2.60844	0.518294	14.7	7.799	9.62453	0.250241	12155.4	2.45309	0.255738	1.09861
Guangxi	2019	0.275507	2.54058	0.529707	15	7.27	11.6096	0.23905	13188	2.11757	0.262192	1.28041
Guangxi	2020	0.27935	2.42045	0.541941	17.001	7.47	11.5336	0.190925	14411.5	2.20703	0.274559	1.27447
Guangxi	2021	0.230335	2.3547	0.550725	19.5	7.675	10.9205	0.20707	16217	2.35889	0.249768	1.33451
Xinjiang	2005	0.20592	3.19437	0.371457	9.3	5.395	2.80064	0.0295044	2574.97	4.72987	0.0434994	0.977057
Xinjiang	2006	0.229422	3.21245	0.379512	9.4	5.467	2.99947	0.0336685	2839.09	4.70012	0.0357544	0.856132
Xinjiang	2007	0.227186	3.20868	0.391408	9.5	5.575	3.09837	0.0479072	3188.62	4.84026	0.0344976	0.842353
Xinjiang	2008	0.25573	3.22885	0.396527	10	4.718	3.33504	0.0670938	3444.03	4.81092	0.052032	0.7986
Xinjiang	2009	0.317892	3.12	0.398517	9.2	4.741	3.24971	0.10253	4121.15	5.3459	0.0560038	0.776579
Xinjiang	2010	0.316949	2.90006	0.430206	9.17473	3.772	3.20938	0.104906	4787.15	6.17043	0.0647358	0.816064
Xinjiang	2011	0.349738	2.81292	0.437303	9	3.538	3.49865	0.116898	5526.91	6.15261	0.109121	0.956869
Xinjiang	2012	0.366992	2.766	0.442077	9.3	3.359	3.8246	0.147345	6624.28	6.14328	0.147337	0.818616
Xinjiang	2013	0.365455	2.68778	0.449453	8.8	3.58	4.19724	0.157384	7552.45	6.15287	0.145648	0.878378
Xinjiang	2014	0.358119	2.66093	0.467957	9.5	4.076	4.52995	0.156739	8544.56	6.26859	0.17177	0.932902
Xinjiang	2015	0.408823	2.7878	0.487631	10	4.862	4.79741	0.179389	9368.79	6.36934	0.180034	1.00491
Xinjiang	2016	0.429689	2.79515	0.504119	10.3	4.448	4.89249	0.199231	10042.4	6.49892	0.178374	1.05731
Xinjiang	2017	0.415527	2.78633	0.518952	10.4	5.293	5.03632	0.21046	10807.2	6.58796	0.183118	1.06873
Xinjiang	2018	0.39131	2.73603	0.540079	10.2	5.32	4.51295	0.24045	11740.2	7.83419	0.184861	1.13158
Xinjiang	2019	0.390928	2.64167	0.555295	11.9	5.448	3.9624	0.274503	12877.3	9.27758	0.208918	1.20211
Xinjiang	2020	0.400933	2.47851	0.565251	11.562	5.784	4.23893	0.350956	13848.3	9.20621	0.242695	1.14032
Xinjiang	2021	0.329637	2.41682	0.572422	11.5	6.141	4.53511	0.398977	15390.3	8.95118	0.209664	1.15357
Jiangsu	2005	0.092344	2.30087	0.505008	14.8	8.932	6.19422	0.0974657	5149.85	2.02145	0.0417022	0.874334
Jiangsu	2006	0.094782	2.38283	0.519007	15	9.151	6.47713	0.0925512	5699.8	2.06207	0.0453665	0.574416
Jiangsu	2007	0.098264	2.45048	0.532047	15	9.487	7.12133	0.100338	6263.66	1.97722	0.0518546	0.859436
Jiangsu	2008	0.104942	2.48771	0.54303	15.8	9.179	7.62178	0.131345	6946.87	2.01457	0.0569321	0.864393
Jiangsu	2009	0.116541	2.51143	0.556011	16.2	9.242	8.1343	0.293637	7993.98	2.0262	0.0626347	0.900231
Jiangsu	2010	0.118743	2.45649	0.605795	15.287	10.261	8.56778	0.34205	8735.07	2.22221	0.0695931	0.999355
Jiangsu	2011	0.127392	2.37993	0.620092	14.2	10.428	8.95007	0.412185	10203.2	2.25778	0.0912848	0.993766
Jiangsu	2012	0.130865	2.37435	0.630049	15.3	10.597	9.19291	0.482329	11825.5	2.28928	0.0924863	1.03628
Jiangsu	2013	0.131399	2.336	0.643921	16.5	10.76	9.61594	0.566645	13217	2.35597	0.0876673	1.09496
Jiangsu	2014	0.130686	2.29616	0.657046	16.3	10.733	10.1656	0.570907	14636	2.41597	0.156163	1.17254
Jiangsu	2015	0.135955	2.28658	0.674925	17.2	10.578	10.5479	0.603773	15985.2	2.53876	0.16584	1.27266
Jiangsu	2016	0.129048	2.28059	0.689297	18.6	9.639	10.7338	0.601855	17210.2	2.63314	0.173432	1.34793
Jiangsu	2017	0.123688	2.27696	0.701769	19.2	9.656	10.9141	0.614548	18837.8	2.73089	0.177585	1.67118
Jiangsu	2018	0.125069	2.26433	0.711935	19.9	9.746	11.5252	0.59496	20376.3	2.68414	0.188419	1.41718
Jiangsu	2019	0.127447	2.25164	0.724643	21.2	11.494	12.4996	0.590704	21993.2	2.63059	0.203799	1.56561
Jiangsu	2020	0.133079	2.19448	0.734458	22.755	11.934	12.6437	0.612957	23607.8	2.74789	0.214751	1.5522
Jiangsu	2021	0.124244	2.15535	0.739447	25	12.39	12.2447	0.627197	26369.1	2.84598	0.21653	1.68186
Jiangxi	2005	0.143091	2.71728	0.369984	12.7	6.116	5.95062	0.0589236	3140.61	1.6532	0.028262	1.0637
Jiangxi	2006	0.14828	2.71816	0.386725	12.7	6.52	7.13934	0.0540088	3499.01	1.68737	0.0341725	1.04885
Jiangxi	2007	0.15665	2.78203	0.398032	13.1	6.917	8.86644	0.055453	3961.83	1.61221	0.0415464	0.91711
Jiangxi	2008	0.174507	2.68666	0.413636	12.2	6.612	10.4221	0.0633295	4561.32	1.64366	0.0516736	0.992636
Jiangxi	2009	0.204767	2.70485	0.431859	11.6	6.748	11.3455	0.102753	5274.92	1.76365	0.055034	1.01191
Jiangxi	2010	0.204968	2.61325	0.44061	11.3689	7.214	12.3338	0.125095	5816.51	1.85398	0.0643514	0.978365
Jiangxi	2011	0.218792	2.4803	0.457532	10.8	7.181	13.613	0.144775	6780.42	1.90687	0.0537135	1.05686
Jiangxi	2012	0.235735	2.47871	0.473967	11.5	7.293	14.9171	0.179772	7889.97	1.96485	0.0549305	1.09431
Jiangxi	2013	0.242675	2.43371	0.490393	12.6	7.167	6.5239	0.204925	8867.32	2.03023	0.0546501	1.14467
Jiangxi	2014	0.247814	2.40279	0.50558	13.2	7.77	6.86596	0.195337	9889.54	2.0894	0.194074	1.19729
Jiangxi	2015	0.262951	2.37903	0.523077	13	8.323	7.33382	0.295397	10974.4	2.16181	0.194107	1.2576
Jiangxi	2016	0.251101	2.36225	0.539813	13.9	8.553	7.14302	0.310215	11900	2.23456	0.192134	1.29241
Jiangxi	2017	0.252908	2.35599	0.557083	14.2	8.82	7.48414	0.359104	12982.4	2.31681	0.19639	1.35285
Jiangxi	2018	0.249489	2.3388	0.573454	13.9	8.947	8.15831	0.406907	14162.6	2.27508	0.199935	1.38753
Jiangxi	2019	0.258918	2.31362	0.590788	14.6	9.056	9.0779	0.463608	15350.8	2.20911	0.204452	1.42749
Jiangxi	2020	0.258866	2.27054	0.604337	16.3484	9.424	9.43433	0.465839	16550.7	2.30403	0.213562	1.37472
Jiangxi	2021	0.227267	2.231	0.614567	18.6	9.806	9.61262	0.467236	18517.3	2.41583	0.217348	1.40953
Hebei	2005	0.111606	2.57641	0.376879	11	6.45	12.3301	0.0276081	3439.1	2.41859	0.0307668	1.17686
Hebei	2006	0.117531	2.6644	0.387649	11.3	6.947	12.7784	0.0262177	3762.05	2.44435	0.0371553	1.19863
Hebei	2007	0.123975	2.67114	0.402564	11.9	6.975	14.4645	0.0190221	4129.9	2.28368	0.042035	1.19118
Hebei	2008	0.132511	2.74426	0.419004	11.6	6.727	15.0783	0.0242553	4550.85	2.33398	0.0617687	1.20049
Hebei	2009	0.153368	2.79264	0.437447	11.9	6.939	15.2929	0.042579	5230.61	2.44433	0.0639122	1.24412
Hebei	2010	0.156649	2.66196	0.444954	11.582	6.459	15.4948	0.0800185	5833.17	2.46109	0.0672533	1.21838
Hebei	2011	0.165417	2.50536	0.455891	11	6.406	15.7642	0.116576	6799.43	2.50253	0.0710648	1.22897
Hebei	2012	0.176771	2.47879	0.465987	12.5	6.622	16.0922	0.132137	7951.27	2.53674	0.0758621	1.18927
Hebei	2013	0.181766	2.41913	0.480242	12.6	6.859	16.4286	0.16995	8920.39	2.59419	0.0543026	1.29382
Hebei	2014	0.185542	2.37002	0.49365	12.9	6.969	16.7438	0.168978	10015.7	2.6438	0.141118	1.33576
Hebei	2015	0.213353	2.36648	0.516678	14.2	7.592	17.0146	0.275655	10952.4	2.75724	0.120521	1.41662
Hebei	2016	0.212457	2.37008	0.538712	15.4	7.201	11.3519	0.309916	11742.9	2.87499	0.121657	1.49618
Hebei	2017	0.216678	2.37156	0.55743	16.8	7.637	11.6287	0.332815	12665.7	2.9821	0.121423	1.57548
Hebei	2018	0.237769	2.3503	0.573256	18.4	8.104	12.2341	0.356602	13702.1	2.98152	0.121623	1.63616
Hebei	2019	0.237546	2.32472	0.587753	19.3	8.493	12.9773	0.335035	14925.2	2.94829	0.122678	1.69283
Hebei	2020	0.250537	2.26429	0.60075	20.6645	8.717	13.1273	0.307527	16128.3	3.05441	0.123993	1.73826
Hebei	2021	0.219031	2.18884	0.611439	22.7	8.946	13.1694	0.327353	17999	3.18669	0.126407	1.78093
Henan	2005	0.108951	2.86599	0.306503	11.7	6.557	9.78291	0.023326	2908.91	1.87017	0.0230773	0.976018
Henan	2006	0.120229	2.83594	0.324744	11.4	7.137	10.2452	0.0172413	3345.51	1.91824	0.0268001	0.906969
Henan	2007	0.126184	2.7896	0.343376	10.5	7.287	11.0001	0.02307	3814.99	1.93444	0.0348625	0.92369
Henan	2008	0.128644	2.76134	0.360272	10.8	7.133	11.8961	0.0492333	4366.35	1.97108	0.0462628	0.909814
Henan	2009	0.151492	2.76106	0.377042	12.4	7.403	12.1888	0.0938116	5094.57	2.04437	0.0468342	0.909814
Henan	2010	0.15079	2.64506	0.385008	12.3537	7.422	12.4683	0.136805	5648.31	2.12071	0.0495901	0.926694
Henan	2011	0.161437	2.52697	0.404714	12.5	7.445	12.884	0.206217	6618.37	2.1738	0.0560561	0.958807
Henan	2012	0.172862	2.4919	0.419849	12.5	7.373	13.3297	0.268732	7768.78	2.2125	0.054925	0.97396
Henan	2013	0.176474	2.42402	0.436018	12.7	7.863	13.6966	0.330365	8716.23	2.26173	0.0514098	1.01093
Henan	2014	0.174367	2.37528	0.450493	12.5	8.27	14.1376	0.330616	9780.18	2.29752	0.233339	1.04038
Henan	2015	0.18335	2.35658	0.470158	14.2	8.368	14.4463	0.397955	10713.7	2.36554	0.23384	1.08794
Henan	2016	0.185189	2.3282	0.48783	14.6	8.198	12.1501	0.374367	11478.9	2.42941	0.23152	1.13131
Henan	2017	0.18328	2.32393	0.505647	15.9	8.432	12.3742	0.37983	12543.4	2.50431	0.239337	1.18502
Henan	2018	0.184591	2.30453	0.522405	16.3	8.615	13.0157	0.384127	13520	2.49633	0.257618	1.21821
Henan	2019	0.18921	2.25541	0.540147	17.2	8.607	13.7834	0.355192	14722.3	2.47553	0.270949	1.2629
Henan	2020	0.191168	2.15731	0.55427	19.2055	8.872	13.8492	0.309657	15669.3	2.5577	0.289861	1.29858
Henan	2021	0.168487	2.11573	0.564505	21.9	9.145	13.917	0.317571	17376.6	2.66705	0.286621	1.39428
Zhejiang	2005	0.097137	2.29744	0.560208	14.4	9.533	9.93399	0.174726	6913.13	1.45237	0.051042	1.77768
Zhejiang	2006	0.096183	2.31959	0.565063	13.4	9.874	10.7891	0.197543	7678.54	1.44513	0.0473788	1.74615
Zhejiang	2007	0.096931	2.29983	0.572066	14.2	9.966	12.1595	0.234661	8450.1	1.30385	0.0489462	1.75793
Zhejiang	2008	0.103764	2.24982	0.575979	14.1	9.009	12.2	0.276149	9454.29	1.30375	0.0497129	1.78869
Zhejiang	2009	0.116203	2.23634	0.579037	14.8	9.021	12.1863	0.345692	10962.4	1.32124	0.0510562	1.8136
Zhejiang	2010	0.117076	2.18311	0.616232	12.8583	9.612	12.2373	0.388828	11827.5	1.42368	0.0547535	1.93493
Zhejiang	2011	0.120628	2.13707	0.62298	10.9	9.666	12.4206	0.403253	13469.6	1.41542	0.0602763	1.97809
Zhejiang	2012	0.121047	2.14134	0.629024	11.1	9.86	12.5766	0.428713	15465.8	1.40782	0.0642581	2.03509
Zhejiang	2013	0.126705	2.11958	0.63935	11.7	10.053	12.4447	0.450442	17100.7	1.4227	0.0827862	2.09732
Zhejiang	2014	0.128914	2.08502	0.649575	12.3	10.335	12.2439	0.453564	18974.5	1.43648	0.0959813	2.28343
Zhejiang	2015	0.152754	2.0693	0.663158	14.9	10.492	11.9314	0.504646	20833.3	1.47216	0.0991632	2.19792
Zhejiang	2016	0.147591	2.06582	0.677207	15.4	10.43	10.8205	0.537973	22439.7	1.51123	0.105978	2.27755
Zhejiang	2017	0.1437	2.05405	0.689141	16.6	10.56	10.4817	0.567973	24442.7	1.54617	0.109178	2.31126
Zhejiang	2018	0.148778	2.03553	0.700144	17.7	10.802	12.0709	0.588769	26688.2	1.32743	0.11027	2.44179
Zhejiang	2019	0.160946	2.01439	0.715765	19.3	10.827	14.7857	0.606842	29034	1.06827	0.111869	2.40728
Zhejiang	2020	0.155853	1.96364	0.721707	19.1679	11.137	13.552	0.601745	31212.1	1.11495	0.124022	2.43778
Zhejiang	2021	0.148764	1.94306	0.726605	19.5	11.456	12.2365	0.597954	34726.1	1.216	0.121088	2.48658
Hainan	2005	0.170912	2.58317	0.451691	12.6	5.345	3.51935	0.0241681	3056.16	2.51795	0.0424814	0.881057
Hainan	2006	0.169869	2.73993	0.460526	12.5	5.511	3.9151	0.0256798	3326.11	2.5347	0.0491355	0.793792
Hainan	2007	0.198703	2.73664	0.472189	12.7	6.07	4.51588	0.0320613	3757.37	2.44675	0.0504874	0.863229
Hainan	2008	0.242741	2.69258	0.480094	12.9	5.598	5.12791	0.0232618	4296.54	2.4578	0.0681246	0.867117
Hainan	2009	0.299982	2.70164	0.491329	12.4	5.55	5.43232	0.0232608	5019.13	2.48557	0.0576394	0.881818
Hainan	2010	0.287721	2.73608	0.498274	11.0065	6.276	5.82594	0.0259112	5311.07	2.51115	0.0644691	0.908257
Hainan	2011	0.316097	2.63991	0.503371	9.4	6.195	6.11524	0.0335334	6409.99	2.46582	0.082465	0.938914
Hainan	2012	0.326834	2.61592	0.50989	9.9	6.522	6.6007	0.0497845	7573.64	2.44399	0.076106	0.93722
Hainan	2013	0.324519	2.54613	0.522826	11.2	7.083	6.90916	0.0553173	8562.26	2.48308	0.0980232	1
Hainan	2014	0.318858	2.47019	0.53312	10.5	7.143	7.12823	0.0545089	9680.66	2.49103	0.143213	1.03661
Hainan	2015	0.331913	2.42734	0.549206	11.8	6.593	7.04786	0.0468589	10750.5	2.55592	0.130087	1.12207
Hainan	2016	0.336531	2.40252	0.567398	11.5	6.2	7.14745	0.0653446	11520.4	2.6186	0.140889	1.19082
Hainan	2017	0.321061	2.38854	0.580247	11.4	6.502	7.88763	0.102513	12550.6	2.65587	0.157124	1.19594
Hainan	2018	0.344411	2.38394	0.59165	11.3	6.715	9.19404	0.0920093	13647.8	2.30207	0.169829	1.19402
Hainan	2019	0.348653	2.38318	0.59397	13.1	5.943	11.937	0.0586993	14616	1.80785	0.181198	1.16553
Hainan	2020	0.354364	2.27883	0.602767	14.0307	6.032	12.2309	0.0889149	15913	1.87795	0.194489	1.15553
Hainan	2021	0.303097	2.22466	0.609804	15.5	6.123	11.6405	0.038685	18021.9	2.04217	0.177523	1.15435
Hubei	2005	0.120364	2.67136	0.432049	12.8	6.704	4.15672	0.0246315	3175.9	2.28932	0.0288769	0.868023
Hubei	2006	0.139011	2.68053	0.438082	13.4	7.148	4.57248	0.0236249	3573.82	2.3208	0.0277378	0.722726
Hubei	2007	0.135147	2.66464	0.44306	13.3	7.339	5.47048	0.0264063	4080.15	2.20385	0.0307587	0.742911
Hubei	2008	0.143534	2.59805	0.451935	13.5	7.242	5.99682	0.0678989	4720.6	2.2352	0.0386391	0.710863
Hubei	2009	0.158498	2.60414	0.459965	13.5	7.561	6.1203	0.0892524	5485.94	2.42566	0.04517	0.725801
Hubei	2010	0.154151	2.49271	0.497032	13.5155	7.606	6.34568	0.108881	6195.34	2.76585	0.0491176	0.756682
Hubei	2011	0.1612	2.41154	0.517882	13.4	7.482	6.73628	0.147591	7126.65	2.86361	0.0531947	0.78754
Hubei	2012	0.166429	2.40305	0.532261	14.3	7.835	7.2631	0.190323	8340.14	2.93452	0.0566538	0.795118
Hubei	2013	0.172261	2.33884	0.545016	13.2	8.325	7.72661	0.265175	9428.02	3.00331	0.0549532	0.86467
Hubei	2014	0.174709	2.29072	0.557256	13.9	8.776	8.15881	0.264286	10636.3	3.06505	0.227119	0.892427
Hubei	2015	0.20211	2.28394	0.571795	15.3	8.87	8.50262	0.369464	11669	3.1467	0.232994	0.891018
Hubei	2016	0.192576	2.30931	0.585726	15.9	8.63	7.98386	0.397359	12451.1	3.22719	0.24169	0.941755
Hubei	2017	0.182658	2.30879	0.598747	17	8.675	8.27954	0.445792	13607.9	3.31527	0.241977	0.990713
Hubei	2018	0.172725	2.30037	0.609937	17.3	8.951	8.80664	0.493206	14698.7	3.26528	0.247246	0.963605
Hubei	2019	0.175443	2.294	0.618357	18.3	9.438	9.46975	0.393254	15898.2	3.16219	0.252834	1.03316
Hubei	2020	0.196325	2.25107	0.628895	20.0751	9.808	9.6358	0.342589	15877.3	3.37776	0.256624	1.0985
Hubei	2021	0.158385	2.20593	0.640823	22.5	10.192	9.70345	0.373204	18204.4	3.49288	0.247396	1.10363
Hunan	2005	0.137117	2.99019	0.37006	14.2	6.746	8.06947	0.0752642	3188.66	1.48795	0.0418828	1.23839
Hunan	2006	0.143242	3.02523	0.387102	14.8	7.155	8.69504	0.0663923	3517.75	1.52547	0.0438035	1.1114
Hunan	2007	0.146145	3.06459	0.404563	14.2	7.187	9.72409	0.0771925	3914.77	1.50197	0.0480488	1.1324
Hunan	2008	0.156112	2.97171	0.421473	14.4	6.717	10.6116	0.163157	4535.85	1.53998	0.059151	1.11569
Hunan	2009	0.173058	2.97244	0.431939	15.6	6.869	10.9673	0.200841	5283.13	1.63583	0.0636933	1.13877
Hunan	2010	0.173522	2.84166	0.433029	15.0976	7.159	11.2424	0.213685	5880.7	1.6661	0.0681722	1.09047
Hunan	2011	0.186136	2.76744	0.449628	14.6	7.016	11.9274	0.236416	6712.8	1.71371	0.072831	1.15516
Hunan	2012	0.194227	2.76333	0.462216	15.8	6.924	12.5155	0.256592	7866.67	1.7549	0.0732966	1.16225
Hunan	2013	0.199229	2.69709	0.476364	14.9	7.417	13.0955	0.29892	8808.78	1.801	0.0757086	1.18576
Hunan	2014	0.193861	2.64115	0.48979	15.4	8.132	13.671	0.281032	9872.42	1.8451	0.219551	1.21731
Hunan	2015	0.200736	2.62331	0.507936	16	8.724	14.2019	0.371325	10841.2	1.91253	0.220593	1.26206
Hunan	2016	0.20546	2.6223	0.526943	17	8.18	14.6974	0.396018	11707.6	1.98567	0.230834	1.32642
Hunan	2017	0.203068	2.6243	0.546208	17.5	8.447	15.0682	0.425789	12757.4	2.06861	0.241264	1.39269
Hunan	2018	0.205881	2.60399	0.560965	18.4	8.683	16.1986	0.454679	13816.7	2.01495	0.243054	1.4449
Hunan	2019	0.201394	2.58798	0.574548	19.7	8.75	17.8325	0.489614	14961.1	1.92702	0.24688	1.48779
Hunan	2020	0.202277	2.5142	0.58766	21.3024	9.037	17.9794	0.411024	16212.1	2.00623	0.245452	1.51606
Hunan	2021	0.182123	2.45236	0.597101	23.6	9.333	17.8178	0.456865	18204	2.10666	0.238327	1.55097
Gansu	2005	0.230264	3.98039	0.300196	10.4	4.539	2.80001	0.0169186	2056.05	4.23192	0.0531019	1.35823
Gansu	2006	0.239941	4.06126	0.310954	10.4	5.071	2.91826	0.0155658	2239.88	4.29462	0.0679813	1.34359
Gansu	2007	0.252454	4.16366	0.322606	10.9	5.396	3.38488	0.0135511	2369.77	4.04961	0.0685298	1.354
Gansu	2008	0.315275	3.88461	0.335555	11.5	5.045	3.61967	0.0191563	2715.34	4.1228	0.107942	1.27493
Gansu	2009	0.381324	3.84832	0.348728	11.5	5.049	3.61803	0.0294137	3195.46	4.54119	0.115132	1.33774
Gansu	2010	0.372386	3.68828	0.361328	11.7733	4.16	3.66449	0.0415099	3599.42	4.95094	0.0914869	1.28624
Gansu	2011	0.371866	3.67158	0.372649	12	4.143	3.96525	0.0783997	4039.66	5.0481	0.0985727	1.4366
Gansu	2012	0.381888	3.64612	0.387843	12.5	4.261	4.23348	0.107832	4801.36	5.17309	0.102492	1.41128
Gansu	2013	0.384009	3.55573	0.404809	12	4.587	4.49626	0.154474	5415.7	5.3432	0.0998025	1.51324
Gansu	2014	0.389895	3.47363	0.422758	12	4.936	4.73368	0.155085	6147.9	5.52142	0.26788	1.56673
Gansu	2015	0.451196	3.42661	0.442331	12.7	5.425	4.99539	0.233439	6826.77	5.73013	0.264854	1.68372
Gansu	2016	0.456004	3.44549	0.460714	13.6	5.851	3.54385	0.251333	7361.3	5.9298	0.263812	2.00074
Gansu	2017	0.450399	3.43772	0.481364	14.3	6.955	3.75415	0.258911	7964.5	6.16623	0.263946	2.06881
Gansu	2018	0.465472	3.40266	0.497018	15.9	7.273	3.96771	0.266156	8631.37	6.28433	0.258835	1.81976
Gansu	2019	0.453254	3.35684	0.506975	16.1	6.583	4.17319	0.227717	9412.51	6.31707	0.255862	1.85772
Gansu	2020	0.463646	3.26972	0.522191	17.4125	6.85	4.38598	0.174892	10141.2	6.55244	0.253679	1.86276
Gansu	2021	0.394363	3.16514	0.533333	19.2	7.129	4.5483	0.189678	11331	6.76857	0.249024	1.9105
Fujian	2005	0.092443	2.59094	0.493956	12	8.463	6.9701	0.0654672	4406.07	1.19558	0.0762494	1.13444
Fujian	2006	0.097568	2.63918	0.504045	12.9	8.696	7.18994	0.0733481	4861.11	1.21038	0.0790128	0.993251
Fujian	2007	0.097649	2.60912	0.51412	13.9	8.886	7.97464	0.0850586	5274.72	1.13938	0.0771795	1.06553
Fujian	2008	0.104074	2.64312	0.530091	13.8	8.1	8.36378	0.108047	6021.99	1.16676	0.0746431	1.07836
Fujian	2009	0.113691	2.65005	0.551009	13.8	8.181	8.79155	0.140487	6925.66	1.21797	0.068109	1.11604
Fujian	2010	0.112987	2.62961	0.57108	11.9995	9.022	9.01242	0.171488	7338.18	1.26736	0.0720479	1.15593
Fujian	2011	0.122682	2.54379	0.581131	10	9.019	9.34898	0.19321	8501.42	1.26616	0.059143	1.17287
Fujian	2012	0.129144	2.52361	0.593075	11.5	9.237	9.61446	0.215923	9925.78	1.28445	0.0606904	1.20473
Fujian	2013	0.136368	2.47032	0.607979	10.9	9.376	9.98518	0.252043	11126.8	1.31853	0.0664879	1.26461
Fujian	2014	0.132575	2.42862	0.620025	10.1	9.622	10.2392	0.256189	12402	1.33728	0.137083	1.30287
Fujian	2015	0.149204	2.41246	0.632279	12.3	10.297	10.358	0.299316	13562.4	1.36822	0.141398	1.36314
Fujian	2016	0.144393	2.40109	0.643924	13.9	10.052	9.49681	0.341076	14748.3	1.40175	0.144892	1.47902
Fujian	2017	0.138411	2.38757	0.657811	13.2	10.209	9.21846	0.356453	16141.3	1.44166	0.145775	1.44141
Fujian	2018	0.124915	2.36356	0.669834	12.9	10.263	10.6557	0.36455	17557.6	1.27604	0.146853	1.48561
Fujian	2019	0.11997	2.33136	0.678753	13.7	10.153	13.2805	0.339344	19072.1	1.05191	0.162321	1.52144
Fujian	2020	0.119612	2.25862	0.687575	14.9454	10.477	13.1268	0.293301	20430.5	1.10772	0.174572	1.56692
Fujian	2021	0.105006	2.2016	0.696919	16.6	10.811	12.3841	0.320627	23067.5	1.21268	0.15866	1.60756
Guizhou	2005	0.268431	4.12329	0.268633	12.9	4.698	2.06285	0.0341933	1951.48	2.69621	0.0537078	0.747067
Guizhou	2006	0.269705	4.33286	0.274526	12.5	5.165	2.4619	0.0224922	2061.95	2.74757	0.0578967	0.739634
Guizhou	2007	0.279333	4.2114	0.282489	12.9	5.61	3.14597	0.0290675	2374.06	2.58296	0.0675636	0.760553
Guizhou	2008	0.300696	3.90855	0.291157	12.4	5.215	3.42787	0.0443709	2784.39	2.63944	0.0782578	0.778737
Guizhou	2009	0.355815	3.95185	0.298841	12.4	5.346	3.54294	0.0883419	3282.68	2.74243	0.0949226	0.831048
Guizhou	2010	0.361027	3.73487	0.338028	13.0146	4.401	3.78938	0.110861	3661.81	2.97409	0.0941065	0.878854
Guizhou	2011	0.400563	3.64814	0.350425	13.6	4.138	4.05944	0.141574	4280.69	2.98347	0.0915975	0.914523
Guizhou	2012	0.408721	3.6069	0.362977	13.5	4.572	4.62777	0.154142	5023.37	2.98831	0.0904771	0.938293
Guizhou	2013	0.386633	3.48677	0.378855	13.5	5.348	4.92685	0.210394	5754.15	3.02403	0.0742421	1.01418
Guizhou	2014	0.386216	3.38	0.402502	13.4	5.776	5.41483	0.201855	6514.65	3.09977	0.22038	1.0751
Guizhou	2015	0.373731	3.32747	0.429612	13.9	5.509	5.67537	0.280994	7256.39	3.21802	0.210477	1.15745
Guizhou	2016	0.36145	3.30569	0.455561	14.1	5.567	4.50545	0.277834	7978.3	3.32126	0.212614	1.2219
Guizhou	2017	0.339021	3.27884	0.477518	14.5	6.615	4.82749	0.212331	8789.89	3.41125	0.211174	1.28284
Guizhou	2018	0.327598	3.25154	0.49529	17.1	7.049	5.87647	0.268316	9544.2	3.14491	0.218656	1.2478
Guizhou	2019	0.35474	3.19859	0.514813	17.5	7.384	7.15483	0.241579	10503.9	2.79	0.231695	1.39475
Guizhou	2020	0.321353	3.1005	0.531623	17.6824	7.744	7.28298	0.186448	11347	2.94334	0.280859	1.36027
Guizhou	2021	0.287277	3.05001	0.543354	18.2	8.122	7.27599	0.167418	12843.2	3.17078	0.271647	1.40534
Liaoning	2005	0.165872	2.58605	0.587065	12.9	7.657	4.59435	0.0209887	3564.1	3.59277	0.0564742	1.59093
Liaoning	2006	0.169571	2.67259	0.589792	13.8	7.95	4.77939	0.0199043	3947.63	3.57431	0.0603654	1.46747
Liaoning	2007	0.171419	2.73451	0.591903	13.9	8.178	4.75302	0.0189601	4422.45	3.49359	0.0637881	1.45382
Liaoning	2008	0.177417	2.75605	0.600464	14.8	8.26	5.00009	0.0209538	5176.86	3.55448	0.0788895	1.46114
Liaoning	2009	0.209305	2.84159	0.603548	14.9	8.463	4.69749	0.0414759	5770	3.97605	0.0858579	1.41952
Liaoning	2010	0.229976	2.77125	0.621028	14.2795	8.539	4.46942	0.0600244	6476.7	4.55176	0.0830207	1.49457
Liaoning	2011	0.238818	2.66658	0.640557	13.8	8.161	4.78716	0.0824836	7615.02	4.77749	0.0789492	1.62389
Liaoning	2012	0.255403	2.67498	0.656457	12.5	8.052	5.05494	0.097592	8814.2	4.98888	0.0821402	1.59414
Liaoning	2013	0.270575	2.6274	0.664605	12.9	8.486	5.27487	0.160344	9922.85	5.11236	0.0876764	1.68033
Liaoning	2014	0.253698	2.5987	0.670491	15.7	8.625	5.48053	0.159834	11003.9	5.2037	0.121966	1.64136
Liaoning	2015	0.221749	2.58157	0.680498	16.8	8.575	5.65326	0.316895	11890.5	5.38681	0.127942	1.71645
Liaoning	2016	0.224468	2.55229	0.688699	17.4	8.217	4.3591	0.352908	12678.1	5.53957	0.151158	1.71195
Liaoning	2017	0.224931	2.5455	0.694805	18.6	8.506	4.4556	0.381026	13557.2	5.6667	0.162843	1.8579
Liaoning	2018	0.227036	2.5479	0.702633	20	8.753	4.42821	0.366377	14298.5	5.95636	0.168772	2.00549
Liaoning	2019	0.231141	2.46939	0.712181	21.6	9.252	4.54231	0.348966	15730.5	6.31456	0.16449	2.36312
Liaoning	2020	0.240457	2.31381	0.721504	23.6854	9.564	4.78315	0.317007	17041	6.53999	0.162402	1.94346
Liaoning	2021	0.213251	2.24026	0.728068	26.7	9.886	4.97796	0.325278	19007.9	6.68844	0.160123	1.93304
Chongqing	2005	0.141326	3.41309	0.452109	16	7.631	3.43158	0.0549111	2819.44	2.21256	0.0526168	1.36399
Chongqing	2006	0.15236	3.73686	0.46688	16.6	8.061	3.65265	0.056686	2842.77	2.24947	0.0658055	1.23113
Chongqing	2007	0.161064	3.30281	0.482955	16.8	7.972	3.84224	0.158835	3400.19	2.30675	0.0783485	1.08791
Chongqing	2008	0.17222	3.17696	0.499824	17.3	7.697	4.03925	0.252752	3970.64	2.3619	0.0740434	1.27676
Chongqing	2009	0.194264	3.18236	0.515915	16.5	7.788	4.12901	0.319185	4631.1	2.53933	0.0818812	1.28107
Chongqing	2010	0.2119	2.98103	0.530166	17.1025	8.132	4.38458	0.36233	5211.24	2.70427	0.101204	1.29668
Chongqing	2011	0.252946	2.80348	0.549932	17.4	8.229	4.65484	0.38176	6272.55	2.77326	0.111278	1.34943
Chongqing	2012	0.262721	2.79072	0.566387	18.3	8.547	4.74038	0.360653	7335.28	2.85033	0.11337	1.39845
Chongqing	2013	0.235061	2.71494	0.582863	18.6	9.06	4.88178	0.382583	8269.72	2.93291	0.105409	1.45064
Chongqing	2014	0.22596	2.64984	0.597437	20	9.501	5.06525	0.385344	9322.2	3.00569	0.283098	1.50449
Chongqing	2015	0.236402	2.59296	0.614658	18.7	9.296	5.34766	0.414556	10370.2	3.08174	0.27662	1.54353
Chongqing	2016	0.222039	2.56386	0.63344	19.8	8.871	5.53485	0.423683	11344.8	3.13483	0.276541	1.65
Chongqing	2017	0.216098	2.54732	0.650127	20.6	8.672	5.70754	0.43152	12512.9	3.23161	0.275237	1.71909
Chongqing	2018	0.210338	2.53167	0.66614	21.1	9.176	6.65699	0.444288	13510.8	3.04729	0.280206	2.05871
Chongqing	2019	0.20536	2.50704	0.682246	22.6	9.156	7.83176	0.441394	14735.1	2.76925	0.28772	1.86969
Chongqing	2020	0.195434	2.4452	0.694609	24.1961	9.483	7.86003	0.399903	15993.2	2.91709	0.290693	1.92551
Chongqing	2021	0.172205	2.40348	0.7033	26.5	9.822	7.69992	0.412516	18045.9	3.13255	0.285772	2.24869
Shaanxi	2005	0.16739	3.77382	0.372358	12	4.612	2.73567	0.0261558	2136.36	3.32934	0.0562123	1.36485
Shaanxi	2006	0.179341	3.80843	0.391187	12.3	4.994	2.82546	0.0233123	2360.59	3.42396	0.0593241	1.36501
Shaanxi	2007	0.185499	3.74575	0.406149	13.2	5.012	3.89245	0.0204246	2684.41	2.7582	0.0703693	1.33242
Shaanxi	2008	0.199019	3.7394	0.420925	13	5.861	4.22156	0.0237077	3170.11	2.82189	0.104697	1.34231
Shaanxi	2009	0.230268	3.71736	0.434934	13.3	5.949	4.53227	0.0569423	3703.48	2.88055	0.0935066	1.33666
Shaanxi	2010	0.225372	3.42707	0.457564	12.3008	5.163	5.01037	0.0689453	4304.81	2.95537	0.0908984	1.44472
Shaanxi	2011	0.240722	3.25237	0.473572	11.1	5.45	5.47099	0.0874208	5188.27	3.01958	0.0867341	1.48638
Shaanxi	2012	0.235024	3.22498	0.497227	12.1	5.783	5.89682	0.0997427	6113.81	3.13983	0.0883573	1.54727
Shaanxi	2013	0.230429	3.15087	0.515773	13.1	6.761	6.14407	0.117668	6885.44	3.25082	0.0928046	1.60532
Shaanxi	2014	0.227697	3.07186	0.53018	14.3	7.243	6.38867	0.111105	7807.09	3.33268	0.23626	1.5901
Shaanxi	2015	0.244489	3.04063	0.547322	13.9	7.479	6.67624	0.178971	8602.97	3.44213	0.241719	1.70994
Shaanxi	2016	0.230464	3.02682	0.564017	14.4	7.868	5.44411	0.219677	9275.42	3.54304	0.244043	1.69272
Shaanxi	2017	0.225077	3.00146	0.580687	15.1	8.339	5.63036	0.24676	10103.4	3.64956	0.254005	1.83018
Shaanxi	2018	0.221471	2.97146	0.59654	15	8.544	6.59165	0.253863	10982.4	3.31697	0.262921	1.89596
Shaanxi	2019	0.221706	2.92861	0.61283	16.4	8.296	7.94553	0.259549	11978.6	2.88246	0.275082	1.87557
Shaanxi	2020	0.227966	2.8438	0.626549	18.029	8.722	7.93908	0.236885	12991.2	3.05469	0.273261	1.91198
Shaanxi	2021	0.20149	2.76114	0.636318	20.3	9.17	7.64021	0.238867	14527.1	3.31933	0.272594	2.0153
Qinghai	2005	0.339908	3.74932	0.392265	8.6	3.771	4.75785	0.0153698	2188.49	3.12727	0.0774049	1.19394
Qinghai	2006	0.366815	3.81953	0.392336	9.9	4.166	4.8702	0.0164159	2388.78	3.0991	0.0963044	1.12613
Qinghai	2007	0.39189	3.83255	0.400362	9.2	4.653	6.4286	0.017636	2597	2.45711	0.110743	1.10272
Qinghai	2008	0.405396	3.80669	0.407942	9.6	4.519	6.55366	0.0688208	2880.11	2.48195	0.113468	1.05488
Qinghai	2009	0.517984	3.79781	0.419355	9.7	4.456	6.83437	0.0952176	3388.89	2.63293	0.142023	0.975309
Qinghai	2010	0.649712	3.59037	0.447602	9.01864	3.712	7.16604	0.117283	3821.63	2.83565	0.130599	1.09325
Qinghai	2011	0.705976	3.38889	0.464789	8.1	3.371	7.32063	0.144542	4529.69	2.90291	0.14363	1.18421
Qinghai	2012	0.758292	3.2778	0.478109	9.7	3.564	7.39116	0.161833	5425.8	2.96239	0.194902	1.22819
Qinghai	2013	0.716775	3.14949	0.492119	9.8	4.037	6.98014	0.177572	6219.44	3.04248	0.178907	1.28965
Qinghai	2014	0.729247	3.06289	0.508681	9.5	3.739	7.52766	0.178541	7084.63	3.10445	0.272717	1.34276
Qinghai	2015	0.753436	3.09366	0.516464	9.7	4.141	7.71337	0.215697	7731.97	3.16355	0.299355	1.24731
Qinghai	2016	0.675228	3.0883	0.536082	9.9	4.749	7.78012	0.241636	8510.81	3.27445	0.314635	1.74815
Qinghai	2017	0.620843	3.08275	0.554608	11	5.21	7.83455	0.277872	9322.17	3.39162	0.286221	1.37548
Qinghai	2018	0.599501	3.03233	0.572402	10.4	5.31	8.1644	0.288336	10139.5	3.45556	0.293742	1.52988
Qinghai	2019	0.633664	2.94199	0.588136	11.9	4.747	8.58277	0.247685	11218.5	3.48272	0.283058	1.55967
Qinghai	2020	0.642182	2.87684	0.600337	12.8084	5.061	8.6829	0.242011	12029.2	3.58197	0.252526	1.43038
Qinghai	2021	0.547848	2.77455	0.609428	14.2	5.396	8.6538	0.252562	13429.4	3.68574	0.232907	1.60776
Heilongjiang	2005	0.165627	2.71212	0.53089	9.8	5.578	1.8976	0.0659204	3130.43	9.85463	0.051881	0.798549
Heilongjiang	2006	0.18172	2.749	0.53492	10.4	5.862	2.18347	0.0783208	3421	9.93223	0.0673429	0.785152
Heilongjiang	2007	0.193799	2.65546	0.538965	11.5	6.039	2.35277	0.101459	3846.01	10.0724	0.0814871	1.12592
Heilongjiang	2008	0.216184	2.57327	0.553987	11.7	6.287	2.55142	0.198312	4491.48	10.4016	0.118358	1.17585
Heilongjiang	2009	0.260114	2.62168	0.554888	11	6.464	2.45422	0.222013	5064.87	12.2069	0.122293	1.17616
Heilongjiang	2010	0.271207	2.44056	0.556599	10.6731	6.171	2.35609	0.258039	5813.28	13.9924	0.117558	1.15176
Heilongjiang	2011	0.281236	2.26212	0.56478	10	5.947	2.58553	0.30488	6977.31	14.4433	0.109627	1.20352
Heilongjiang	2012	0.287906	2.25816	0.568743	11.2	6.665	2.87326	0.357099	8107.56	14.8	0.0953431	1.2472
Heilongjiang	2013	0.284341	2.22521	0.580469	11.3	7.922	3.05676	0.443176	9167.32	15.4721	0.0924807	1.30949
Heilongjiang	2014	0.282169	2.16292	0.592295	11.9	7.968	3.25064	0.445648	10298.5	16.1727	0.11223	1.38409
Heilongjiang	2015	0.34394	2.18143	0.604704	13.8	7.629	3.43273	0.533393	10974.3	17.0474	0.116044	1.46882
Heilongjiang	2016	0.355388	2.17512	0.611031	15.3	6.787	3.55473	0.504446	11657.1	17.6504	0.206105	1.51967
Heilongjiang	2017	0.376925	2.16707	0.619006	15.6	7.876	3.66898	0.520714	12502.5	18.3541	0.206247	1.58069
Heilongjiang	2018	0.364049	2.11468	0.634506	15.8	7.975	3.6977	0.513725	13533.3	20.2984	0.226271	1.67516
Heilongjiang	2019	0.37001	2.06548	0.646083	18.1	7.097	3.69812	0.563155	14573.9	22.3899	0.253713	1.76649
Heilongjiang	2020	0.39971	1.92448	0.655945	19.9878	7.432	3.96296	0.566465	15804.5	23.5051	0.235129	1.86434
Heilongjiang	2021	0.343569	1.88082	0.65696	22.8	7.782	4.10203	0.560279	17782.3	23.5782	0.230791	1.82556

## Sheet: Table 2 Data sources
province	year	Agricultural land transfer rate
Shanghai	2005	0.302207
Shanghai	2009	0.552665
Shanghai	2013	0.623007
Shanghai	2017	0.753892
Shanghai	2021	0.899999
Yunnan	2005	0.021942
Yunnan	2009	0.06547
Yunnan	2013	0.150061
Yunnan	2017	0.208477
Yunnan	2021	0.114343
Inner Mongolia	2005	0.015132
Inner Mongolia	2009	0.106225
Inner Mongolia	2013	0.231929
Inner Mongolia	2017	0.371628
Inner Mongolia	2021	0.391361
Beijing	2005	0.11944
Beijing	2009	0.461498
Beijing	2013	0.483668
Beijing	2017	0.631902
Beijing	2021	0.642488
Jilin	2005	0.04173
Jilin	2009	0.09923
Jilin	2013	0.183615
Jilin	2017	0.368371
Jilin	2021	0.416082
Sichuan	2005	0.081403
Sichuan	2009	0.151114
Sichuan	2013	0.232641
Sichuan	2017	0.366757
Sichuan	2021	0.294487
Tianjin	2005	0.086982
Tianjin	2009	0.132423
Tianjin	2013	0.209964
Tianjin	2017	0.484624
Tianjin	2021	0.498407
Lingxia	2005	0.022014
Lingxia	2009	0.072353
Lingxia	2013	0.208932
Lingxia	2017	0.276535
Lingxia	2021	0.1984
Anhui	2005	0.040376
Anhui	2009	0.113558
Anhui	2013	0.333007
Anhui	2017	0.455082
Anhui	2021	0.450635
Shandong	2005	0.013781
Shandong	2009	0.057653
Shandong	2013	0.174971
Shandong	2017	0.344099
Shandong	2021	0.470071
Shanxi	2005	0.017217
Shanxi	2009	0.043433
Shanxi	2013	0.142754
Shanxi	2017	0.174717
Shanxi	2021	0.155267
Guangdong	2005	0.19395
Guangdong	2009	0.208071
Guangdong	2013	0.323097
Guangdong	2017	0.403183
Guangdong	2021	0.535967
Guangxi	2005	0.042067
Guangxi	2009	0.06228
Guangxi	2013	0.137342
Guangxi	2017	0.232278
Guangxi	2021	0.20707
Xinjiang	2005	0.029504
Xinjiang	2009	0.10253
Xinjiang	2013	0.157384
Xinjiang	2017	0.21046
Xinjiang	2021	0.398977
Jiangsu	2005	0.097466
Jiangsu	2009	0.293637
Jiangsu	2013	0.566645
Jiangsu	2017	0.614548
Jiangsu	2021	0.627197
Jiangxi	2005	0.058924
Jiangxi	2009	0.102753
Jiangxi	2013	0.204925
Jiangxi	2017	0.359104
Jiangxi	2021	0.467236
Hebei	2005	0.027608
Hebei	2009	0.042579
Hebei	2013	0.16995
Hebei	2017	0.332815
Hebei	2021	0.327353
Henan	2005	0.023326
Henan	2009	0.093812
Henan	2013	0.330365
Henan	2017	0.37983
Henan	2021	0.317571
Zhejiang	2005	0.174726
Zhejiang	2009	0.345692
Zhejiang	2013	0.450442
Zhejiang	2017	0.567973
Zhejiang	2021	0.597954
Hainan	2005	0.024168
Hainan	2009	0.023261
Hainan	2013	0.055317
Hainan	2017	0.102513
Hainan	2021	0.038685
Hubei	2005	0.024632
Hubei	2009	0.089252
Hubei	2013	0.265175
Hubei	2017	0.445792
Hubei	2021	0.373204
Hunan	2005	0.075264
Hunan	2009	0.200841
Hunan	2013	0.298921
Hunan	2017	0.425789
Hunan	2021	0.456865
Gansu	2005	0.016919
Gansu	2009	0.029414
Gansu	2013	0.154474
Gansu	2017	0.258911
Gansu	2021	0.189678
Fujian	2005	0.065467
Fujian	2009	0.140487
Fujian	2013	0.252043
Fujian	2017	0.356453
Fujian	2021	0.320627
Guizhou	2005	0.034193
Guizhou	2009	0.088342
Guizhou	2013	0.210394
Guizhou	2017	0.212331
Guizhou	2021	0.167418
Liaoning	2005	0.020989
Liaoning	2009	0.041476
Liaoning	2013	0.160344
Liaoning	2017	0.381025
Liaoning	2021	0.325278
Chongqing	2005	0.054911
Chongqing	2009	0.319185
Chongqing	2013	0.382583
Chongqing	2017	0.43152
Chongqing	2021	0.412516
Shaanxi	2005	0.026156
Shaanxi	2009	0.056942
Shaanxi	2013	0.117668
Shaanxi	2017	0.24676
Shaanxi	2021	0.238867
Qinghai	2005	0.01537
Qinghai	2009	0.095218
Qinghai	2013	0.177572
Qinghai	2017	0.277872
Qinghai	2021	0.252562
Heilongjiang	2005	0.06592
Heilongjiang	2009	0.222013
Heilongjiang	2013	0.443176
Heilongjiang	2017	0.520714
Heilongjiang	2021	0.560279
		Note：the shaded area represents major grain-producing provinces.

## Sheet: Figure 2 Data sources
province	year	Agricultural land transfer rate
Shanghai	2005	0.302207
Shanghai	2006	0.409946
Shanghai	2007	0.498931
Shanghai	2008	0.512681
Shanghai	2009	0.552665
Shanghai	2010	0.592564
Shanghai	2011	0.581604
Shanghai	2012	0.601293
Shanghai	2013	0.623007
Shanghai	2014	0.66663
Shanghai	2015	0.737
Shanghai	2016	0.748
Shanghai	2017	0.753892
Shanghai	2018	0.861491
Shanghai	2019	0.8734
Shanghai	2020	0.911107
Shanghai	2021	0.899999
Yunnan	2005	0.0219424
Yunnan	2006	0.023169
Yunnan	2007	0.0265839
Yunnan	2008	0.0485956
Yunnan	2009	0.0654696
Yunnan	2010	0.092219
Yunnan	2011	0.109395
Yunnan	2012	0.126236
Yunnan	2013	0.150061
Yunnan	2014	0.148659
Yunnan	2015	0.178677
Yunnan	2016	0.197339
Yunnan	2017	0.208477
Yunnan	2018	0.230238
Yunnan	2019	0.10056
Yunnan	2020	0.100946
Yunnan	2021	0.114343
Inner Mongolia	2005	0.0151324
Inner Mongolia	2006	0.0138703
Inner Mongolia	2007	0.0222731
Inner Mongolia	2008	0.0937408
Inner Mongolia	2009	0.106225
Inner Mongolia	2010	0.136543
Inner Mongolia	2011	0.164036
Inner Mongolia	2012	0.183323
Inner Mongolia	2013	0.231929
Inner Mongolia	2014	0.216441
Inner Mongolia	2015	0.324982
Inner Mongolia	2016	0.364362
Inner Mongolia	2017	0.371628
Inner Mongolia	2018	0.385235
Inner Mongolia	2019	0.388605
Inner Mongolia	2020	0.378237
Inner Mongolia	2021	0.391361
Beijing	2005	0.11944
Beijing	2006	0.0471246
Beijing	2007	0.0476552
Beijing	2008	0.0573254
Beijing	2009	0.461498
Beijing	2010	0.462957
Beijing	2011	0.461737
Beijing	2012	0.48161
Beijing	2013	0.483668
Beijing	2014	0.502564
Beijing	2015	0.568491
Beijing	2016	0.599948
Beijing	2017	0.631902
Beijing	2018	0.69888
Beijing	2019	0.696882
Beijing	2020	0.637596
Beijing	2021	0.642487
Jilin	2005	0.0417299
Jilin	2006	0.0341422
Jilin	2007	0.0332776
Jilin	2008	0.0795723
Jilin	2009	0.0992303
Jilin	2010	0.0993252
Jilin	2011	0.102849
Jilin	2012	0.143175
Jilin	2013	0.183615
Jilin	2014	0.180523
Jilin	2015	0.258416
Jilin	2016	0.322102
Jilin	2017	0.368371
Jilin	2018	0.405478
Jilin	2019	0.39084
Jilin	2020	0.402259
Jilin	2021	0.416082
Sichuan	2005	0.0814028
Sichuan	2006	0.0914655
Sichuan	2007	0.115927
Sichuan	2008	0.131239
Sichuan	2009	0.151114
Sichuan	2010	0.168178
Sichuan	2011	0.183944
Sichuan	2012	0.204454
Sichuan	2013	0.232641
Sichuan	2014	0.233012
Sichuan	2015	0.277567
Sichuan	2016	0.338475
Sichuan	2017	0.366757
Sichuan	2018	0.394597
Sichuan	2019	0.298585
Sichuan	2020	0.288466
Sichuan	2021	0.294487
Tianjin	2005	0.0869821
Tianjin	2006	0.0984753
Tianjin	2007	0.103001
Tianjin	2008	0.107025
Tianjin	2009	0.132423
Tianjin	2010	0.145321
Tianjin	2011	0.17209
Tianjin	2012	0.18383
Tianjin	2013	0.209964
Tianjin	2014	0.213822
Tianjin	2015	0.327807
Tianjin	2016	0.456146
Tianjin	2017	0.484624
Tianjin	2018	0.4952
Tianjin	2019	0.492893
Tianjin	2020	0.495904
Tianjin	2021	0.498407
Lingxia	2005	0.0220139
Lingxia	2006	0.0224436
Lingxia	2007	0.0311344
Lingxia	2008	0.0592019
Lingxia	2009	0.0723528
Lingxia	2010	0.096904
Lingxia	2011	0.136817
Lingxia	2012	0.16799
Lingxia	2013	0.208932
Lingxia	2014	0.210204
Lingxia	2015	0.255181
Lingxia	2016	0.270366
Lingxia	2017	0.276535
Lingxia	2018	0.276836
Lingxia	2019	0.193368
Lingxia	2020	0.187734
Lingxia	2021	0.1984
Anhui	2005	0.0403756
Anhui	2006	0.0334355
Anhui	2007	0.0408462
Anhui	2008	0.0897827
Anhui	2009	0.113558
Anhui	2010	0.146212
Anhui	2011	0.185249
Anhui	2012	0.257325
Anhui	2013	0.333007
Anhui	2014	0.331551
Anhui	2015	0.471579
Anhui	2016	0.473438
Anhui	2017	0.455082
Anhui	2018	0.471236
Anhui	2019	0.494389
Anhui	2020	0.468747
Anhui	2021	0.450635
Shandong	2005	0.0137814
Shandong	2006	0.015244
Shandong	2007	0.0148949
Shandong	2008	0.0570626
Shandong	2009	0.0576532
Shandong	2010	0.0774431
Shandong	2011	0.098362
Shandong	2012	0.124876
Shandong	2013	0.174971
Shandong	2014	0.173416
Shandong	2015	0.2635
Shandong	2016	0.306353
Shandong	2017	0.344099
Shandong	2018	0.372986
Shandong	2019	0.422733
Shandong	2020	0.422295
Shandong	2021	0.470071
Shanxi	2005	0.0172166
Shanxi	2006	0.0170901
Shanxi	2007	0.0180522
Shanxi	2008	0.0246219
Shanxi	2009	0.0434328
Shanxi	2010	0.0833227
Shanxi	2011	0.121739
Shanxi	2012	0.127031
Shanxi	2013	0.142754
Shanxi	2014	0.140905
Shanxi	2015	0.162148
Shanxi	2016	0.166479
Shanxi	2017	0.174716
Shanxi	2018	0.187642
Shanxi	2019	0.155451
Shanxi	2020	0.152812
Shanxi	2021	0.155267
Guangdong	2005	0.19395
Guangdong	2006	0.200817
Guangdong	2007	0.142284
Guangdong	2008	0.152563
Guangdong	2009	0.20807
Guangdong	2010	0.235169
Guangdong	2011	0.257652
Guangdong	2012	0.289429
Guangdong	2013	0.323097
Guangdong	2014	0.309933
Guangdong	2015	0.28879
Guangdong	2016	0.291702
Guangdong	2017	0.403183
Guangdong	2018	0.418107
Guangdong	2019	0.38648
Guangdong	2020	0.439869
Guangdong	2021	0.535967
Guangxi	2005	0.0420666
Guangxi	2006	0.0374756
Guangxi	2007	0.047678
Guangxi	2008	0.0519874
Guangxi	2009	0.0622803
Guangxi	2010	0.0924555
Guangxi	2011	0.102617
Guangxi	2012	0.117803
Guangxi	2013	0.137342
Guangxi	2014	0.134863
Guangxi	2015	0.185656
Guangxi	2016	0.20352
Guangxi	2017	0.232278
Guangxi	2018	0.250241
Guangxi	2019	0.23905
Guangxi	2020	0.190925
Guangxi	2021	0.20707
Xinjiang	2005	0.0295044
Xinjiang	2006	0.0336685
Xinjiang	2007	0.0479072
Xinjiang	2008	0.0670938
Xinjiang	2009	0.10253
Xinjiang	2010	0.104906
Xinjiang	2011	0.116898
Xinjiang	2012	0.147345
Xinjiang	2013	0.157384
Xinjiang	2014	0.156739
Xinjiang	2015	0.179389
Xinjiang	2016	0.199231
Xinjiang	2017	0.21046
Xinjiang	2018	0.24045
Xinjiang	2019	0.274503
Xinjiang	2020	0.350956
Xinjiang	2021	0.398977
Jiangsu	2005	0.0974657
Jiangsu	2006	0.0925512
Jiangsu	2007	0.100338
Jiangsu	2008	0.131345
Jiangsu	2009	0.293637
Jiangsu	2010	0.34205
Jiangsu	2011	0.412185
Jiangsu	2012	0.482329
Jiangsu	2013	0.566645
Jiangsu	2014	0.570907
Jiangsu	2015	0.603773
Jiangsu	2016	0.601855
Jiangsu	2017	0.614548
Jiangsu	2018	0.59496
Jiangsu	2019	0.590704
Jiangsu	2020	0.612957
Jiangsu	2021	0.627197
Jiangxi	2005	0.0589236
Jiangxi	2006	0.0540088
Jiangxi	2007	0.055453
Jiangxi	2008	0.0633295
Jiangxi	2009	0.102753
Jiangxi	2010	0.125095
Jiangxi	2011	0.144775
Jiangxi	2012	0.179772
Jiangxi	2013	0.204925
Jiangxi	2014	0.195337
Jiangxi	2015	0.295397
Jiangxi	2016	0.310215
Jiangxi	2017	0.359104
Jiangxi	2018	0.406907
Jiangxi	2019	0.463608
Jiangxi	2020	0.465839
Jiangxi	2021	0.467236
Hebei	2005	0.0276081
Hebei	2006	0.0262177
Hebei	2007	0.0190221
Hebei	2008	0.0242553
Hebei	2009	0.042579
Hebei	2010	0.0800185
Hebei	2011	0.116576
Hebei	2012	0.132137
Hebei	2013	0.16995
Hebei	2014	0.168978
Hebei	2015	0.275655
Hebei	2016	0.309916
Hebei	2017	0.332815
Hebei	2018	0.356602
Hebei	2019	0.335035
Hebei	2020	0.307527
Hebei	2021	0.327353
Henan	2005	0.023326
Henan	2006	0.0172413
Henan	2007	0.02307
Henan	2008	0.0492333
Henan	2009	0.0938116
Henan	2010	0.136805
Henan	2011	0.206217
Henan	2012	0.268732
Henan	2013	0.330365
Henan	2014	0.330616
Henan	2015	0.397955
Henan	2016	0.374367
Henan	2017	0.37983
Henan	2018	0.384127
Henan	2019	0.355192
Henan	2020	0.309657
Henan	2021	0.317571
Zhejiang	2005	0.174726
Zhejiang	2006	0.197543
Zhejiang	2007	0.234661
Zhejiang	2008	0.276149
Zhejiang	2009	0.345692
Zhejiang	2010	0.388828
Zhejiang	2011	0.403253
Zhejiang	2012	0.428713
Zhejiang	2013	0.450442
Zhejiang	2014	0.453564
Zhejiang	2015	0.504646
Zhejiang	2016	0.537973
Zhejiang	2017	0.567973
Zhejiang	2018	0.588769
Zhejiang	2019	0.606842
Zhejiang	2020	0.601745
Zhejiang	2021	0.597954
Hainan	2005	0.0241681
Hainan	2006	0.0256798
Hainan	2007	0.0320613
Hainan	2008	0.0232618
Hainan	2009	0.0232608
Hainan	2010	0.0259112
Hainan	2011	0.0335334
Hainan	2012	0.0497845
Hainan	2013	0.0553173
Hainan	2014	0.0545089
Hainan	2015	0.0468589
Hainan	2016	0.0653446
Hainan	2017	0.102513
Hainan	2018	0.0920093
Hainan	2019	0.0586993
Hainan	2020	0.0889149
Hainan	2021	0.038685
Hubei	2005	0.0246315
Hubei	2006	0.0236249
Hubei	2007	0.0264063
Hubei	2008	0.0678989
Hubei	2009	0.0892524
Hubei	2010	0.108881
Hubei	2011	0.147591
Hubei	2012	0.190323
Hubei	2013	0.265175
Hubei	2014	0.264286
Hubei	2015	0.369464
Hubei	2016	0.397359
Hubei	2017	0.445792
Hubei	2018	0.493206
Hubei	2019	0.393254
Hubei	2020	0.342589
Hubei	2021	0.373204
Hunan	2005	0.0752642
Hunan	2006	0.0663923
Hunan	2007	0.0771925
Hunan	2008	0.163157
Hunan	2009	0.200841
Hunan	2010	0.213685
Hunan	2011	0.236416
Hunan	2012	0.256592
Hunan	2013	0.29892
Hunan	2014	0.281032
Hunan	2015	0.371325
Hunan	2016	0.396018
Hunan	2017	0.425789
Hunan	2018	0.454679
Hunan	2019	0.489614
Hunan	2020	0.411024
Hunan	2021	0.456865
Gansu	2005	0.0169186
Gansu	2006	0.0155658
Gansu	2007	0.0135511
Gansu	2008	0.0191563
Gansu	2009	0.0294137
Gansu	2010	0.0415099
Gansu	2011	0.0783997
Gansu	2012	0.107832
Gansu	2013	0.154474
Gansu	2014	0.155085
Gansu	2015	0.233439
Gansu	2016	0.251333
Gansu	2017	0.258911
Gansu	2018	0.266156
Gansu	2019	0.227717
Gansu	2020	0.174892
Gansu	2021	0.189678
Fujian	2005	0.0654672
Fujian	2006	0.0733481
Fujian	2007	0.0850586
Fujian	2008	0.108047
Fujian	2009	0.140487
Fujian	2010	0.171488
Fujian	2011	0.19321
Fujian	2012	0.215923
Fujian	2013	0.252043
Fujian	2014	0.256189
Fujian	2015	0.299316
Fujian	2016	0.341076
Fujian	2017	0.356453
Fujian	2018	0.36455
Fujian	2019	0.339344
Fujian	2020	0.293301
Fujian	2021	0.320627
Guizhou	2005	0.0341933
Guizhou	2006	0.0224922
Guizhou	2007	0.0290675
Guizhou	2008	0.0443709
Guizhou	2009	0.0883419
Guizhou	2010	0.110861
Guizhou	2011	0.141574
Guizhou	2012	0.154142
Guizhou	2013	0.210394
Guizhou	2014	0.201855
Guizhou	2015	0.280994
Guizhou	2016	0.277834
Guizhou	2017	0.212331
Guizhou	2018	0.268316
Guizhou	2019	0.241579
Guizhou	2020	0.186448
Guizhou	2021	0.167418
Liaoning	2005	0.0209887
Liaoning	2006	0.0199043
Liaoning	2007	0.0189601
Liaoning	2008	0.0209538
Liaoning	2009	0.0414759
Liaoning	2010	0.0600244
Liaoning	2011	0.0824836
Liaoning	2012	0.097592
Liaoning	2013	0.160344
Liaoning	2014	0.159834
Liaoning	2015	0.316895
Liaoning	2016	0.352908
Liaoning	2017	0.381026
Liaoning	2018	0.366377
Liaoning	2019	0.348966
Liaoning	2020	0.317007
Liaoning	2021	0.325278
Chongqing	2005	0.0549111
Chongqing	2006	0.056686
Chongqing	2007	0.158835
Chongqing	2008	0.252752
Chongqing	2009	0.319185
Chongqing	2010	0.36233
Chongqing	2011	0.38176
Chongqing	2012	0.360653
Chongqing	2013	0.382583
Chongqing	2014	0.385344
Chongqing	2015	0.414556
Chongqing	2016	0.423683
Chongqing	2017	0.43152
Chongqing	2018	0.444288
Chongqing	2019	0.441394
Chongqing	2020	0.399903
Chongqing	2021	0.412516
Shaanxi	2005	0.0261558
Shaanxi	2006	0.0233123
Shaanxi	2007	0.0204246
Shaanxi	2008	0.0237077
Shaanxi	2009	0.0569423
Shaanxi	2010	0.0689453
Shaanxi	2011	0.0874208
Shaanxi	2012	0.0997427
Shaanxi	2013	0.117668
Shaanxi	2014	0.111105
Shaanxi	2015	0.178971
Shaanxi	2016	0.219677
Shaanxi	2017	0.24676
Shaanxi	2018	0.253863
Shaanxi	2019	0.259549
Shaanxi	2020	0.236885
Shaanxi	2021	0.238867
Qinghai	2005	0.0153698
Qinghai	2006	0.0164159
Qinghai	2007	0.017636
Qinghai	2008	0.0688208
Qinghai	2009	0.0952176
Qinghai	2010	0.117283
Qinghai	2011	0.144542
Qinghai	2012	0.161833
Qinghai	2013	0.177572
Qinghai	2014	0.178541
Qinghai	2015	0.215697
Qinghai	2016	0.241636
Qinghai	2017	0.277872
Qinghai	2018	0.288336
Qinghai	2019	0.247685
Qinghai	2020	0.242011
Qinghai	2021	0.252562
Heilongjiang	2005	0.0659204
Heilongjiang	2006	0.0783208
Heilongjiang	2007	0.101459
Heilongjiang	2008	0.198312
Heilongjiang	2009	0.222013
Heilongjiang	2010	0.258039
Heilongjiang	2011	0.30488
Heilongjiang	2012	0.357099
Heilongjiang	2013	0.443176
Heilongjiang	2014	0.445648
Heilongjiang	2015	0.533393
Heilongjiang	2016	0.504446
Heilongjiang	2017	0.520714
Heilongjiang	2018	0.513725
Heilongjiang	2019	0.563155
Heilongjiang	2020	0.566465
Heilongjiang	2021	0.560279
		Note：the shaded area represents major grain-producing provinces.

## Sheet: Table 4 Data sources
province	year	Agricultural land transfer rate
Shanghai	2005	0.302207
Shanghai	2006	0.409946
Shanghai	2007	0.498931
Shanghai	2008	0.512681
Shanghai	2009	0.552665
Shanghai	2010	0.592564
Shanghai	2011	0.581604
Shanghai	2012	0.601293
Shanghai	2013	0.623007
Shanghai	2014	0.66663
Shanghai	2015	0.737
Shanghai	2016	0.748
Shanghai	2017	0.753892
Shanghai	2018	0.861491
Shanghai	2019	0.8734
Shanghai	2020	0.911107
Shanghai	2021	0.899999
Yunnan	2005	0.0219424
Yunnan	2006	0.023169
Yunnan	2007	0.0265839
Yunnan	2008	0.0485956
Yunnan	2009	0.0654696
Yunnan	2010	0.092219
Yunnan	2011	0.109395
Yunnan	2012	0.126236
Yunnan	2013	0.150061
Yunnan	2014	0.148659
Yunnan	2015	0.178677
Yunnan	2016	0.197339
Yunnan	2017	0.208477
Yunnan	2018	0.230238
Yunnan	2019	0.10056
Yunnan	2020	0.100946
Yunnan	2021	0.114343
Inner Mongolia	2005	0.0151324
Inner Mongolia	2006	0.0138703
Inner Mongolia	2007	0.0222731
Inner Mongolia	2008	0.0937408
Inner Mongolia	2009	0.106225
Inner Mongolia	2010	0.136543
Inner Mongolia	2011	0.164036
Inner Mongolia	2012	0.183323
Inner Mongolia	2013	0.231929
Inner Mongolia	2014	0.216441
Inner Mongolia	2015	0.324982
Inner Mongolia	2016	0.364362
Inner Mongolia	2017	0.371628
Inner Mongolia	2018	0.385235
Inner Mongolia	2019	0.388605
Inner Mongolia	2020	0.378237
Inner Mongolia	2021	0.391361
Beijing	2005	0.11944
Beijing	2006	0.0471246
Beijing	2007	0.0476552
Beijing	2008	0.0573254
Beijing	2009	0.461498
Beijing	2010	0.462957
Beijing	2011	0.461737
Beijing	2012	0.48161
Beijing	2013	0.483668
Beijing	2014	0.502564
Beijing	2015	0.568491
Beijing	2016	0.599948
Beijing	2017	0.631902
Beijing	2018	0.69888
Beijing	2019	0.696882
Beijing	2020	0.637596
Beijing	2021	0.642487
Jilin	2005	0.0417299
Jilin	2006	0.0341422
Jilin	2007	0.0332776
Jilin	2008	0.0795723
Jilin	2009	0.0992303
Jilin	2010	0.0993252
Jilin	2011	0.102849
Jilin	2012	0.143175
Jilin	2013	0.183615
Jilin	2014	0.180523
Jilin	2015	0.258416
Jilin	2016	0.322102
Jilin	2017	0.368371
Jilin	2018	0.405478
Jilin	2019	0.39084
Jilin	2020	0.402259
Jilin	2021	0.416082
Sichuan	2005	0.0814028
Sichuan	2006	0.0914655
Sichuan	2007	0.115927
Sichuan	2008	0.131239
Sichuan	2009	0.151114
Sichuan	2010	0.168178
Sichuan	2011	0.183944
Sichuan	2012	0.204454
Sichuan	2013	0.232641
Sichuan	2014	0.233012
Sichuan	2015	0.277567
Sichuan	2016	0.338475
Sichuan	2017	0.366757
Sichuan	2018	0.394597
Sichuan	2019	0.298585
Sichuan	2020	0.288466
Sichuan	2021	0.294487
Tianjin	2005	0.0869821
Tianjin	2006	0.0984753
Tianjin	2007	0.103001
Tianjin	2008	0.107025
Tianjin	2009	0.132423
Tianjin	2010	0.145321
Tianjin	2011	0.17209
Tianjin	2012	0.18383
Tianjin	2013	0.209964
Tianjin	2014	0.213822
Tianjin	2015	0.327807
Tianjin	2016	0.456146
Tianjin	2017	0.484624
Tianjin	2018	0.4952
Tianjin	2019	0.492893
Tianjin	2020	0.495904
Tianjin	2021	0.498407
Lingxia	2005	0.0220139
Lingxia	2006	0.0224436
Lingxia	2007	0.0311344
Lingxia	2008	0.0592019
Lingxia	2009	0.0723528
Lingxia	2010	0.096904
Lingxia	2011	0.136817
Lingxia	2012	0.16799
Lingxia	2013	0.208932
Lingxia	2014	0.210204
Lingxia	2015	0.255181
Lingxia	2016	0.270366
Lingxia	2017	0.276535
Lingxia	2018	0.276836
Lingxia	2019	0.193368
Lingxia	2020	0.187734
Lingxia	2021	0.1984
Anhui	2005	0.0403756
Anhui	2006	0.0334355
Anhui	2007	0.0408462
Anhui	2008	0.0897827
Anhui	2009	0.113558
Anhui	2010	0.146212
Anhui	2011	0.185249
Anhui	2012	0.257325
Anhui	2013	0.333007
Anhui	2014	0.331551
Anhui	2015	0.471579
Anhui	2016	0.473438
Anhui	2017	0.455082
Anhui	2018	0.471236
Anhui	2019	0.494389
Anhui	2020	0.468747
Anhui	2021	0.450635
Shandong	2005	0.0137814
Shandong	2006	0.015244
Shandong	2007	0.0148949
Shandong	2008	0.0570626
Shandong	2009	0.0576532
Shandong	2010	0.0774431
Shandong	2011	0.098362
Shandong	2012	0.124876
Shandong	2013	0.174971
Shandong	2014	0.173416
Shandong	2015	0.2635
Shandong	2016	0.306353
Shandong	2017	0.344099
Shandong	2018	0.372986
Shandong	2019	0.422733
Shandong	2020	0.422295
Shandong	2021	0.470071
Shanxi	2005	0.0172166
Shanxi	2006	0.0170901
Shanxi	2007	0.0180522
Shanxi	2008	0.0246219
Shanxi	2009	0.0434328
Shanxi	2010	0.0833227
Shanxi	2011	0.121739
Shanxi	2012	0.127031
Shanxi	2013	0.142754
Shanxi	2014	0.140905
Shanxi	2015	0.162148
Shanxi	2016	0.166479
Shanxi	2017	0.174716
Shanxi	2018	0.187642
Shanxi	2019	0.155451
Shanxi	2020	0.152812
Shanxi	2021	0.155267
Guangdong	2005	0.19395
Guangdong	2006	0.200817
Guangdong	2007	0.142284
Guangdong	2008	0.152563
Guangdong	2009	0.20807
Guangdong	2010	0.235169
Guangdong	2011	0.257652
Guangdong	2012	0.289429
Guangdong	2013	0.323097
Guangdong	2014	0.309933
Guangdong	2015	0.28879
Guangdong	2016	0.291702
Guangdong	2017	0.403183
Guangdong	2018	0.418107
Guangdong	2019	0.38648
Guangdong	2020	0.439869
Guangdong	2021	0.535967
Guangxi	2005	0.0420666
Guangxi	2006	0.0374756
Guangxi	2007	0.047678
Guangxi	2008	0.0519874
Guangxi	2009	0.0622803
Guangxi	2010	0.0924555
Guangxi	2011	0.102617
Guangxi	2012	0.117803
Guangxi	2013	0.137342
Guangxi	2014	0.134863
Guangxi	2015	0.185656
Guangxi	2016	0.20352
Guangxi	2017	0.232278
Guangxi	2018	0.250241
Guangxi	2019	0.23905
Guangxi	2020	0.190925
Guangxi	2021	0.20707
Xinjiang	2005	0.0295044
Xinjiang	2006	0.0336685
Xinjiang	2007	0.0479072
Xinjiang	2008	0.0670938
Xinjiang	2009	0.10253
Xinjiang	2010	0.104906
Xinjiang	2011	0.116898
Xinjiang	2012	0.147345
Xinjiang	2013	0.157384
Xinjiang	2014	0.156739
Xinjiang	2015	0.179389
Xinjiang	2016	0.199231
Xinjiang	2017	0.21046
Xinjiang	2018	0.24045
Xinjiang	2019	0.274503
Xinjiang	2020	0.350956
Xinjiang	2021	0.398977
Jiangsu	2005	0.0974657
Jiangsu	2006	0.0925512
Jiangsu	2007	0.100338
Jiangsu	2008	0.131345
Jiangsu	2009	0.293637
Jiangsu	2010	0.34205
Jiangsu	2011	0.412185
Jiangsu	2012	0.482329
Jiangsu	2013	0.566645
Jiangsu	2014	0.570907
Jiangsu	2015	0.603773
Jiangsu	2016	0.601855
Jiangsu	2017	0.614548
Jiangsu	2018	0.59496
Jiangsu	2019	0.590704
Jiangsu	2020	0.612957
Jiangsu	2021	0.627197
Jiangxi	2005	0.0589236
Jiangxi	2006	0.0540088
Jiangxi	2007	0.055453
Jiangxi	2008	0.0633295
Jiangxi	2009	0.102753
Jiangxi	2010	0.125095
Jiangxi	2011	0.144775
Jiangxi	2012	0.179772
Jiangxi	2013	0.204925
Jiangxi	2014	0.195337
Jiangxi	2015	0.295397
Jiangxi	2016	0.310215
Jiangxi	2017	0.359104
Jiangxi	2018	0.406907
Jiangxi	2019	0.463608
Jiangxi	2020	0.465839
Jiangxi	2021	0.467236
Hebei	2005	0.0276081
Hebei	2006	0.0262177
Hebei	2007	0.0190221
Hebei	2008	0.0242553
Hebei	2009	0.042579
Hebei	2010	0.0800185
Hebei	2011	0.116576
Hebei	2012	0.132137
Hebei	2013	0.16995
Hebei	2014	0.168978
Hebei	2015	0.275655
Hebei	2016	0.309916
Hebei	2017	0.332815
Hebei	2018	0.356602
Hebei	2019	0.335035
Hebei	2020	0.307527
Hebei	2021	0.327353
Henan	2005	0.023326
Henan	2006	0.0172413
Henan	2007	0.02307
Henan	2008	0.0492333
Henan	2009	0.0938116
Henan	2010	0.136805
Henan	2011	0.206217
Henan	2012	0.268732
Henan	2013	0.330365
Henan	2014	0.330616
Henan	2015	0.397955
Henan	2016	0.374367
Henan	2017	0.37983
Henan	2018	0.384127
Henan	2019	0.355192
Henan	2020	0.309657
Henan	2021	0.317571
Zhejiang	2005	0.174726
Zhejiang	2006	0.197543
Zhejiang	2007	0.234661
Zhejiang	2008	0.276149
Zhejiang	2009	0.345692
Zhejiang	2010	0.388828
Zhejiang	2011	0.403253
Zhejiang	2012	0.428713
Zhejiang	2013	0.450442
Zhejiang	2014	0.453564
Zhejiang	2015	0.504646
Zhejiang	2016	0.537973
Zhejiang	2017	0.567973
Zhejiang	2018	0.588769
Zhejiang	2019	0.606842
Zhejiang	2020	0.601745
Zhejiang	2021	0.597954
Hainan	2005	0.0241681
Hainan	2006	0.0256798
Hainan	2007	0.0320613
Hainan	2008	0.0232618
Hainan	2009	0.0232608
Hainan	2010	0.0259112
Hainan	2011	0.0335334
Hainan	2012	0.0497845
Hainan	2013	0.0553173
Hainan	2014	0.0545089
Hainan	2015	0.0468589
Hainan	2016	0.0653446
Hainan	2017	0.102513
Hainan	2018	0.0920093
Hainan	2019	0.0586993
Hainan	2020	0.0889149
Hainan	2021	0.038685
Hubei	2005	0.0246315
Hubei	2006	0.0236249
Hubei	2007	0.0264063
Hubei	2008	0.0678989
Hubei	2009	0.0892524
Hubei	2010	0.108881
Hubei	2011	0.147591
Hubei	2012	0.190323
Hubei	2013	0.265175
Hubei	2014	0.264286
Hubei	2015	0.369464
Hubei	2016	0.397359
Hubei	2017	0.445792
Hubei	2018	0.493206
Hubei	2019	0.393254
Hubei	2020	0.342589
Hubei	2021	0.373204
Hunan	2005	0.0752642
Hunan	2006	0.0663923
Hunan	2007	0.0771925
Hunan	2008	0.163157
Hunan	2009	0.200841
Hunan	2010	0.213685
Hunan	2011	0.236416
Hunan	2012	0.256592
Hunan	2013	0.29892
Hunan	2014	0.281032
Hunan	2015	0.371325
Hunan	2016	0.396018
Hunan	2017	0.425789
Hunan	2018	0.454679
Hunan	2019	0.489614
Hunan	2020	0.411024
Hunan	2021	0.456865
Gansu	2005	0.0169186
Gansu	2006	0.0155658
Gansu	2007	0.0135511
Gansu	2008	0.0191563
Gansu	2009	0.0294137
Gansu	2010	0.0415099
Gansu	2011	0.0783997
Gansu	2012	0.107832
Gansu	2013	0.154474
Gansu	2014	0.155085
Gansu	2015	0.233439
Gansu	2016	0.251333
Gansu	2017	0.258911
Gansu	2018	0.266156
Gansu	2019	0.227717
Gansu	2020	0.174892
Gansu	2021	0.189678
Fujian	2005	0.0654672
Fujian	2006	0.0733481
Fujian	2007	0.0850586
Fujian	2008	0.108047
Fujian	2009	0.140487
Fujian	2010	0.171488
Fujian	2011	0.19321
Fujian	2012	0.215923
Fujian	2013	0.252043
Fujian	2014	0.256189
Fujian	2015	0.299316
Fujian	2016	0.341076
Fujian	2017	0.356453
Fujian	2018	0.36455
Fujian	2019	0.339344
Fujian	2020	0.293301
Fujian	2021	0.320627
Guizhou	2005	0.0341933
Guizhou	2006	0.0224922
Guizhou	2007	0.0290675
Guizhou	2008	0.0443709
Guizhou	2009	0.0883419
Guizhou	2010	0.110861
Guizhou	2011	0.141574
Guizhou	2012	0.154142
Guizhou	2013	0.210394
Guizhou	2014	0.201855
Guizhou	2015	0.280994
Guizhou	2016	0.277834
Guizhou	2017	0.212331
Guizhou	2018	0.268316
Guizhou	2019	0.241579
Guizhou	2020	0.186448
Guizhou	2021	0.167418
Liaoning	2005	0.0209887
Liaoning	2006	0.0199043
Liaoning	2007	0.0189601
Liaoning	2008	0.0209538
Liaoning	2009	0.0414759
Liaoning	2010	0.0600244
Liaoning	2011	0.0824836
Liaoning	2012	0.097592
Liaoning	2013	0.160344
Liaoning	2014	0.159834
Liaoning	2015	0.316895
Liaoning	2016	0.352908
Liaoning	2017	0.381026
Liaoning	2018	0.366377
Liaoning	2019	0.348966
Liaoning	2020	0.317007
Liaoning	2021	0.325278
Chongqing	2005	0.0549111
Chongqing	2006	0.056686
Chongqing	2007	0.158835
Chongqing	2008	0.252752
Chongqing	2009	0.319185
Chongqing	2010	0.36233
Chongqing	2011	0.38176
Chongqing	2012	0.360653
Chongqing	2013	0.382583
Chongqing	2014	0.385344
Chongqing	2015	0.414556
Chongqing	2016	0.423683
Chongqing	2017	0.43152
Chongqing	2018	0.444288
Chongqing	2019	0.441394
Chongqing	2020	0.399903
Chongqing	2021	0.412516
Shaanxi	2005	0.0261558
Shaanxi	2006	0.0233123
Shaanxi	2007	0.0204246
Shaanxi	2008	0.0237077
Shaanxi	2009	0.0569423
Shaanxi	2010	0.0689453
Shaanxi	2011	0.0874208
Shaanxi	2012	0.0997427
Shaanxi	2013	0.117668
Shaanxi	2014	0.111105
Shaanxi	2015	0.178971
Shaanxi	2016	0.219677
Shaanxi	2017	0.24676
Shaanxi	2018	0.253863
Shaanxi	2019	0.259549
Shaanxi	2020	0.236885
Shaanxi	2021	0.238867
Qinghai	2005	0.0153698
Qinghai	2006	0.0164159
Qinghai	2007	0.017636
Qinghai	2008	0.0688208
Qinghai	2009	0.0952176
Qinghai	2010	0.117283
Qinghai	2011	0.144542
Qinghai	2012	0.161833
Qinghai	2013	0.177572
Qinghai	2014	0.178541
Qinghai	2015	0.215697
Qinghai	2016	0.241636
Qinghai	2017	0.277872
Qinghai	2018	0.288336
Qinghai	2019	0.247685
Qinghai	2020	0.242011
Qinghai	2021	0.252562
Heilongjiang	2005	0.0659204
Heilongjiang	2006	0.0783208
Heilongjiang	2007	0.101459
Heilongjiang	2008	0.198312
Heilongjiang	2009	0.222013
Heilongjiang	2010	0.258039
Heilongjiang	2011	0.30488
Heilongjiang	2012	0.357099
Heilongjiang	2013	0.443176
Heilongjiang	2014	0.445648
Heilongjiang	2015	0.533393
Heilongjiang	2016	0.504446
Heilongjiang	2017	0.520714
Heilongjiang	2018	0.513725
Heilongjiang	2019	0.563155
Heilongjiang	2020	0.566465
Heilongjiang	2021	0.560279
		Note：the shaded area represents major grain-producing provinces.

## Sheet: Table 5 Data sources
province	year	Degree of government intervention	Urban-rural income disparity	Urbanization rate	Population ageing	Marketization level	Agricultural mechanization level	Agricultural land transfer rate	Per capita disposable income of farmers	Per capita arable farmland	Social security level	Rural inclusive finance
Shanghai	2005	0.178998	2.32078	0.891005	15.1	9.307	3.06125	0.302207	8068.32	2.29442	0.106088	1.6068
Shanghai	2006	0.169411	2.32956	0.886965	18.6	9.41	3.08569	0.409946	8908.1	2.12905	0.126492	1.48198
Shanghai	2007	0.169402	2.40672	0.887058	18.3	9.472	3.76222	0.498931	9682.17	1.67146	0.139184	1.41631
Shanghai	2008	0.178437	2.41813	0.886034	16.5	9.422	3.9072	0.512681	10633.3	1.49975	0.166543	1.36475
Shanghai	2009	0.189911	2.4038	0.885973	18	9.451	4.54673	0.552665	12305.2	1.29908	0.186019	1.39286
Shanghai	2010	0.18436	2.37805	0.893136	13.8264	9.949	5.52845	0.592564	13290	1.14772	0.211603	1.34959
Shanghai	2011	0.195649	2.35617	0.893039	9.4	10.318	5.63177	0.581604	14959.1	1.11696	0.229953	1.40079
Shanghai	2012	0.196381	2.35675	0.892872	10.9	10.068	5.99037	0.601293	16976.7	1.09836	0.238062	1.47471
Shanghai	2013	0.195164	2.33642	0.895833	13.3	10.275	6.01927	0.623007	18776.2	1.10596	0.258136	1.55686
Shanghai	2014	0.194835	2.30469	0.892987	12.1	10.766	6.25695	0.66663	20634.9	1.06936	0.139953	1.54924
Shanghai	2015	0.230281	2.28235	0.885273	16.5	11.113	6.27006	0.737	22661.1	1.00961	0.153792	1.51773
Shanghai	2016	0.231503	2.26066	0.89015	16.8	11.225	6.41262	0.748	24728.7	1.05572	0.174898	1.53137
Shanghai	2017	0.229237	2.24963	0.890917	18.8	11.233	6.359	0.753892	27359.9	1.06842	0.19374	1.97398
Shanghai	2018	0.231911	2.2398	0.891313	19.9	11.379	5.27631	0.861491	29896.7	0.993112	0.271428	7.57249
Shanghai	2019	0.215314	2.21765	0.892382	22.1	11.104	6.0526	0.8734	32385.4	0.91	0.29409	1.95131
Shanghai	2020	0.207942	2.18948	0.893087	22.6696	11.544	6.22322	0.911107	34327.4	0.925348	0.311515	1.95489
Shanghai	2021	0.193133	2.13985	0.89313	24	12.001	6.06946	0.899999	38064.2	0.954551	0.259017	1.92857
Yunnan	2005	0.21909	4.21253	0.29499	11	5.283	2.59445	0.0219424	2125.25	3.0696	0.0413317	0.460166
Yunnan	2006	0.218442	4.11371	0.30493	10.8	5.962	2.74695	0.023169	2347.4	3.09127	0.0404064	0.10751
Yunnan	2007	0.223583	3.97093	0.315906	10.6	6.19	3.06621	0.0265839	2663.83	2.94966	0.0435087	0.788536
Yunnan	2008	0.244364	3.84588	0.329958	11.3	5.87	3.3167	0.0485956	3167.45	2.99214	0.0689828	0.77661
Yunnan	2009	0.296961	3.81863	0.339969	12.3	5.891	3.50371	0.0654696	3646.41	3.06423	0.0762119	0.809745
Yunnan	2010	0.295492	3.58863	0.347023	11.3878	5.92	3.86382	0.092219	4172.61	3.11484	0.0803094	0.798336
Yunnan	2011	0.307631	3.47311	0.365801	10.6	5.936	4.21654	0.109395	4928.5	3.19123	0.0808156	0.819454
Yunnan	2012	0.321937	3.43525	0.384798	10.7	5.562	4.61765	0.126236	5774.1	3.27742	0.0724615	0.850825
Yunnan	2013	0.319403	3.34027	0.399914	11.1	5.376	4.93637	0.150061	6521.82	3.34999	0.0815723	0.876122
Yunnan	2014	0.316057	3.25899	0.412207	12.1	5.821	5.17931	0.148659	7281.25	3.40445	0.151526	0.897258
Yunnan	2015	0.315029	3.19983	0.429337	11.6	5.479	5.36848	0.178677	8088.32	3.49974	0.14563	0.924089
Yunnan	2016	0.306608	3.17195	0.44644	11.6	5.216	5.54245	0.197339	8886.7	3.59664	0.142921	0.942449
Yunnan	2017	0.309043	3.14297	0.462817	11.6	5.694	5.68864	0.208477	9774.03	3.69693	0.151237	0.967077
Yunnan	2018	0.290941	3.10996	0.474378	13.2	5.829	4.61146	0.230238	10598.4	3.54424	0.162458	0.980583
Yunnan	2019	0.291515	3.0447	0.486636	13.7	6.867	5.03081	0.10056	11611.7	3.34435	0.163542	0.994628
Yunnan	2020	0.284008	2.92011	0.500424	14.7365	7.188	5.11143	0.100946	12395.8	3.46672	0.173188	1.01568
Yunnan	2021	0.244255	2.88124	0.510448	16.2	7.525	5.08346	0.114343	14168.7	3.64845	0.170313	1.13066
Inner Mongolia	2005	0.193512	3.01205	0.47191	10.6	5.595	2.34362	0.0151324	2998.05	9.69385	0.0627408	2.15603
Inner Mongolia	2006	0.195139	3.04849	0.486542	10.3	6.206	2.51877	0.0138703	3393.1	9.92056	0.0766732	2.08387
Inner Mongolia	2007	0.20947	3.07312	0.501441	10.7	6.21	3.0915	0.0222731	3909.18	8.85171	0.0852097	2.0322
Inner Mongolia	2008	0.233014	3.036	0.517185	10.5	5.961	3.88883	0.0937408	4573.32	9.08548	0.113003	2.00763
Inner Mongolia	2009	0.271226	3.13825	0.533957	10.9	6.089	3.52629	0.106225	5158.48	10.7333	0.120695	2.18761
Inner Mongolia	2010	0.277259	3.12284	0.555016	9.93225	5.864	3.30181	0.136543	5600.77	12.5286	0.117591	2.09182
Inner Mongolia	2011	0.316048	2.99813	0.570445	8.7	5.72	3.45256	0.164036	6573.86	12.9916	0.117982	2.19981
Inner Mongolia	2012	0.327217	2.9677	0.58401	10.1	6.641	3.5709	0.183323	7716.78	13.4443	0.147756	2.33268
Inner Mongolia	2013	0.323595	2.89416	0.598371	11	6.437	3.72929	0.231929	8706.4	13.9944	0.135728	2.43509
Inner Mongolia	2014	0.319124	2.84182	0.609637	12.1	6.158	3.9353	0.216441	9818.9	14.4833	0.167473	2.41213
Inner Mongolia	2015	0.328439	2.83909	0.620902	12.4	5.805	4.11898	0.324982	10658.8	14.9805	0.179711	2.62054
Inner Mongolia	2016	0.327262	2.84047	0.633826	12.1	5.807	3.59809	0.364362	11471.3	15.5683	0.217211	2.9417
Inner Mongolia	2017	0.304061	2.83455	0.646116	14.3	5.993	3.75756	0.371628	12373.6	16.1512	0.245328	2.93147
Inner Mongolia	2018	0.299332	2.77512	0.655244	12.8	6.181	3.56421	0.385235	13558.9	18.4653	0.236361	2.85749
Inner Mongolia	2019	0.296349	2.66845	0.664596	13.3	5.812	3.36313	0.388605	14924.8	21.2898	0.235789	3.25802
Inner Mongolia	2020	0.305375	2.49611	0.67499	15.9	6.061	3.57759	0.378237	16258.1	21.7776	0.239149	3.1831
Inner Mongolia	2021	0.247546	2.42008	0.682083	19.1	6.32	3.86711	0.391361	18173.4	21.5519	0.235542	3.08519
Beijing	2005	0.148019	2.66652	0.836151	13.7	8.218	9.82001	0.11944	6936.95	2.04702	0.0656831	2.75
Beijing	2006	0.154625	2.71488	0.843223	14.3	8.569	9.46525	0.0471246	7817.64	2.05518	0.0757505	2.75299
Beijing	2007	0.158218	2.65445	0.844869	12.7	8.776	12.9413	0.0476552	8738.28	1.33954	0.0831971	2.66923
Beijing	2008	0.165857	2.67788	0.849238	12.9	8.566	11.5263	0.0573254	9564.23	1.30162	0.112011	2.603
Beijing	2009	0.179784	2.68041	0.85	12.6	8.658	11.8078	0.461498	11108.6	1.23638	0.138073	2.63082
Beijing	2010	0.18159	2.598	0.859765	11.6956	8.907	12.3336	0.462957	12078.1	1.22062	0.155355	2.54909
Beijing	2011	0.188799	2.64627	0.862154	10.7	8.868	11.9483	0.461737	13013.3	1.19331	0.173408	2.51254
Beijing	2012	0.193712	2.62323	0.862849	10.5	8.895	10.9166	0.48161	14874.1	1.1624	0.174652	2.45263
Beijing	2013	0.19748	2.60593	0.864	10.5	9.282	9.39241	0.483668	16554.7	1.14787	0.20814	2.44983
Beijing	2014	0.19736	2.57232	0.865039	10.5	9.212	8.90034	0.502564	18569.9	1.12601	0.104201	2.47782
Beijing	2015	0.231554	2.56984	0.867002	13.5	9.192	8.48278	0.568491	20205.3	1.13055	0.0947919	2.51203
Beijing	2016	0.236926	2.56723	0.867426	15.2	9.171	6.6772	0.599948	22002	1.11512	0.102718	2.51546
Beijing	2017	0.228375	2.57451	0.869189	16.3	9.236	6.24665	0.631902	23788	1.11706	0.0969732	2.4878
Beijing	2018	0.225682	2.56663	0.870894	14.4	9.239	7.879	0.69888	25843.9	0.845272	0.106989	2.51237
Beijing	2019	0.209005	2.55286	0.873516	14.7	9.512	13.1314	0.696882	28277.6	0.50657	0.111848	2.57401
Beijing	2020	0.197984	2.50953	0.875286	16.7785	9.813	11.7738	0.637596	29622.4	0.561033	0.142996	3
Beijing	2021	0.175539	2.44777	0.875286	19.3	10.123	9.89705	0.642487	32940.7	0.673139	0.138194	2.46886
Jilin	2005	0.227308	2.56796	0.525037	9.9	5.865	2.63749	0.0417299	3247.29	6.48651	0.0644199	1.37054
Jilin	2006	0.222644	2.57686	0.529563	10.5	6.347	2.8186	0.0341422	3631.16	6.53208	0.0802993	1.42077
Jilin	2007	0.216592	2.5721	0.531502	11.3	6.639	3.0322	0.0332776	4030.39	6.49143	0.0908101	1.34245
Jilin	2008	0.244094	2.4729	0.532187	11.6	6.715	3.25224	0.0795723	4758.33	6.49098	0.124981	1.29554
Jilin	2009	0.272174	2.51721	0.533212	11.3	6.899	3.18503	0.0992303	5340.66	7.36855	0.125322	1.34324
Jilin	2010	0.2788	2.32755	0.533503	11.1983	6.979	3.05669	0.0993252	6114.75	8.2171	0.114788	1.4192
Jilin	2011	0.284661	2.23251	0.533945	11.1	6.795	3.35418	0.102849	7256.65	8.29278	0.095719	1.22283
Jilin	2012	0.284766	2.21393	0.545219	9.7	6.948	3.64237	0.143175	8527.81	8.5742	0.0932948	1.29095
Jilin	2013	0.291137	2.18086	0.557346	12.3	7.336	3.89646	0.183615	9505.34	8.89898	0.080481	1.32092
Jilin	2014	0.292304	2.1538	0.56813	13.1	7.323	4.16932	0.180523	10568.6	9.20425	0.114963	1.45574
Jilin	2015	0.321132	2.19857	0.576349	14.2	7.618	4.50413	0.258416	11136.7	9.48405	0.103451	1.55194
Jilin	2016	0.343924	2.1884	0.587456	14.2	7.661	4.44029	0.322102	11932.1	9.90567	0.165026	1.678
Jilin	2017	0.341121	2.18679	0.596991	16.2	8.358	4.70126	0.368371	12746.1	10.2948	0.175992	1.75933
Jilin	2018	0.336739	2.19465	0.608696	16.4	8.262	4.80145	0.405478	13465.2	11.1399	0.164416	1.73765
Jilin	2019	0.335421	2.16249	0.616422	17.7	7.481	4.87263	0.39084	14501	11.9784	0.167672	2.25453
Jilin	2020	0.336747	2.07855	0.626511	20.029	7.756	5.22288	0.402259	15705.8	12.491	0.16189	2.23103
Jilin	2021	0.280834	2.02052	0.633684	23.2	8.04	5.62996	0.416082	17536.8	12.7067	0.159134	2.31034
Sichuan	2005	0.150388	2.87573	0.330005	16.2	7.069	2.37941	0.0814028	2856.44	2.49975	0.0436382	1.21156
Sichuan	2006	0.158616	2.97825	0.343004	16.4	7.391	2.55736	0.0914655	3055.72	2.56263	0.0469611	1.24204
Sichuan	2007	0.166551	2.97629	0.355974	15.7	7.652	4.24033	0.115927	3504.25	1.70523	0.0523935	1.12323
Sichuan	2008	0.231168	2.89963	0.374048	16.1	7.154	4.51887	0.131239	4123.69	1.7513	0.0891677	1.03867
Sichuan	2009	0.253035	2.91875	0.387049	17.3	7.521	4.6071	0.151114	4676.59	1.91617	0.101164	1.12498
Sichuan	2010	0.247201	2.84519	0.40179	16.996	7.431	4.69506	0.168178	5232.56	2.09479	0.0824453	1.18038
Sichuan	2011	0.222077	2.73436	0.418527	16.8	7.433	5.08657	0.183944	6177.59	2.15469	0.0929165	1.24973
Sichuan	2012	0.227861	2.71529	0.433519	16.4	7.365	5.48722	0.204454	7250.73	2.20482	0.10221	1.28865
Sichuan	2013	0.234592	2.65219	0.449624	18.1	7.998	5.86967	0.232641	8152.72	2.26354	0.101696	1.33498
Sichuan	2014	0.235248	2.59243	0.465045	20	8.291	6.17762	0.233012	9200.79	2.32	0.231339	1.38103
Sichuan	2015	0.2471	2.55733	0.482675	18.2	8.594	6.54325	0.277567	10095.6	2.38141	0.234063	1.43137
Sichuan	2016	0.241679	2.52923	0.5	19.5	8.134	6.33798	0.338475	10994.1	2.44775	0.243021	1.4811
Sichuan	2017	0.229382	2.51305	0.517795	19.8	8.552	6.57277	0.366757	12058.2	2.52383	0.254342	1.54216
Sichuan	2018	0.226271	2.49164	0.535032	21.8	9.006	7.61624	0.394597	13108.2	2.34356	0.268817	1.5999
Sichuan	2019	0.223195	2.46448	0.553586	23.2	9.06	8.95763	0.298585	14215.1	2.1032	0.275094	1.64673
Sichuan	2020	0.23089	2.40147	0.567316	24.3974	9.39	8.91652	0.288466	15435.1	2.20804	0.27788	1.68719
Sichuan	2021	0.20736	2.35812	0.578237	26.3	9.732	8.6648	0.294487	17522.4	2.36991	0.275276	1.72161
Tianjin	2005	0.139973	2.16237	0.75144	12.5	8.047	12.6017	0.0869821	5394.09	2.81236	0.0147717	1.99228
Tianjin	2006	0.153502	2.17618	0.757209	13.6	8.487	12.5292	0.0984753	6005.91	2.79081	0.0243577	1.97318
Tianjin	2007	0.162161	2.20044	0.763229	14	8.632	13.6338	0.103001	6569.1	2.52089	0.0469014	2.02651
Tianjin	2008	0.167436	2.30058	0.772109	16	8.571	13.5256	0.107025	7310.25	2.46879	0.0390274	2.14925
Tianjin	2009	0.196911	2.29487	0.78013	14	8.658	13.4253	0.132423	8526.26	2.46218	0.0539627	2.25556
Tianjin	2010	0.201564	2.23269	0.795385	13.3737	8.975	13.2473	0.145321	9433.82	2.50209	0.0582267	2.18421
Tianjin	2011	0.221427	2.02311	0.804623	12.3	9.328	13.2368	0.17209	11383.2	2.52536	0.0739246	2.26336
Tianjin	2012	0.237002	1.95586	0.815675	13.4	10.07	12.9333	0.18383	13235.6	2.59416	0.0797846	2.34252
Tianjin	2013	0.256321	1.88758	0.822695	14.8	10.937	12.6436	0.209964	14891.4	2.62986	0.0710479	2.476
Tianjin	2014	0.271103	1.85177	0.825752	15.1	11.015	12.6339	0.213822	16696.8	2.63361	0.0887957	2.56225
Tianjin	2015	0.297105	1.84509	0.829048	12.9	10.459	12.519	0.327807	18173.1	2.66386	0.0949648	2.71138
Tianjin	2016	0.322329	1.84848	0.832987	14.6	10.303	10.7568	0.456146	19663.1	2.7195	0.092783	2.75519
Tianjin	2017	0.263645	1.85152	0.835461	14.6	10.281	10.6387	0.484624	21306.6	2.82385	0.0959986	2.81896
Tianjin	2018	0.232222	1.86326	0.839479	13.9	10.402	8.9674	0.4952	22612.7	2.62196	0.143326	2.8964
Tianjin	2019	0.252976	1.85934	0.843321	15.6	9.417	10.9188	0.492893	24151.9	2.27806	0.16708	2.84793
Tianjin	2020	0.224968	1.85509	0.847152	18.5998	9.762	10.8323	0.495904	25187.3	2.38463	0.170193	2.83019
Tianjin	2021	0.20099	1.84175	0.848507	22.5	10.12	10.5025	0.498407	27596.2	2.55764	0.136392	2.87981
Lingxia	2005	0.276341	3.02263	0.422819	8.9	4.817	4.37531	0.0220139	2611.82	5.53256	0.0751353	1.13372
Lingxia	2006	0.28276	3.0885	0.430464	8.5	5.592	4.6674	0.0224436	2883.22	5.53256	0.076869	1.06395
Lingxia	2007	0.275581	3.14365	0.440262	8.9	5.758	5.69246	0.0311344	3233.18	4.85237	0.0740139	1.0731
Lingxia	2008	0.284946	3.20538	0.449838	9.2	5.476	5.94267	0.0592019	3666.36	4.8841	0.0882619	1.06765
Lingxia	2009	0.341328	3.13576	0.4608	9.5	5.791	5.85021	0.0723528	4374.38	5.34524	0.0810858	1.08902
Lingxia	2010	0.354731	2.94498	0.478673	8.58429	5.345	5.66676	0.096904	4923.15	5.84846	0.0744442	1.13636
Lingxia	2011	0.365416	2.91536	0.501543	7.4	5.019	5.98237	0.136817	5579.49	5.96746	0.071494	1.20743
Lingxia	2012	0.405612	2.87884	0.511381	9.2	4.978	6.13745	0.16799	6643.14	5.97553	0.0747689	1.22981
Lingxia	2013	0.396305	2.82616	0.528529	9.7	5.492	6.25997	0.208932	7349.13	6.12002	0.091072	1.28981
Lingxia	2014	0.404402	2.76873	0.548673	9.2	5.984	6.32267	0.210204	8253.19	6.30333	0.148476	1.34967
Lingxia	2015	0.441378	2.76193	0.570175	10.2	6.255	6.44338	0.255181	9019.78	6.58214	0.163807	2.06122
Lingxia	2016	0.451046	2.75609	0.58705	10.7	6.805	4.5045	0.270366	9706.4	6.73589	0.176821	1.5331
Lingxia	2017	0.428953	2.74465	0.609929	11.6	7.359	4.69305	0.276535	10568.9	7.03609	0.183368	1.61454
Lingxia	2018	0.404268	2.72421	0.621127	12.7	7.506	4.98842	0.276836	11444.8	6.95156	0.188601	1.65056
Lingxia	2019	0.383698	2.66978	0.635983	13.6	6.592	5.28801	0.193368	12593.5	6.87035	0.201024	2.07663
Lingxia	2020	0.374178	2.57182	0.649099	13.8188	7.039	5.35982	0.187734	13683.7	7.12471	0.204367	2.09091
Lingxia	2021	0.311209	2.49664	0.66069	14.4	7.516	5.37696	0.1984	15125.2	7.41443	0.208797	2.14228
Anhui	2005	0.125629	3.01688	0.355065	15.1	6.385	6.67118	0.0403756	2745.56	2.26946	0.0315964	0.301495
Anhui	2006	0.144644	3.07011	0.371031	14.9	7.065	7.10004	0.0334355	3114.62	2.33087	0.0367396	0.842831
Anhui	2007	0.156622	2.9837	0.387055	15.3	7.421	7.91756	0.0408462	3612.53	2.29126	0.0452314	0.841067
Anhui	2008	0.17306	2.83418	0.405053	15.5	7.294	8.38971	0.0897827	4264.6	2.35487	0.0542607	0.815342
Anhui	2009	0.197145	2.84489	0.420975	14.4	7.476	8.78206	0.113558	4931.38	2.45804	0.0540011	0.865352
Anhui	2010	0.195294	2.69495	0.430082	14.6343	7.676	9.17708	0.146212	5602.33	2.60451	0.0558518	0.872165
Anhui	2011	0.202825	2.69344	0.447924	14.7	7.783	9.61024	0.185249	6449.81	2.67812	0.0646531	1.01789
Anhui	2012	0.215956	2.64874	0.463031	14.4	7.999	10.0365	0.257325	7650.05	2.74827	0.0705224	0.938318
Anhui	2013	0.211314	2.57503	0.478624	14.8	8.273	10.4372	0.333007	8642.58	2.8266	0.0658715	0.999359
Anhui	2014	0.207112	2.50494	0.49308	14.5	8.839	10.8407	0.331551	9759.84	2.89743	0.228139	1.05592
Anhui	2015	0.219838	2.48923	0.509732	15.7	8.947	11.2057	0.471579	10682.1	2.98925	0.230422	1.27146
Anhui	2016	0.209937	2.48771	0.526272	16.2	8.49	11.7042	0.473438	11512.8	3.07953	0.229849	1.17495
Anhui	2017	0.20905	2.48001	0.542843	19.1	8.738	10.7604	0.455082	12606.7	3.17809	0.229171	1.23005
Anhui	2018	0.193237	2.45735	0.556452	19.4	8.859	11.4372	0.471236	13721.6	3.18451	0.238347	1.26828
Anhui	2019	0.200628	2.43513	0.570256	20.7	9.194	11.9895	0.494389	15010.7	3.17813	0.247683	1.30405
Anhui	2020	0.196356	2.37316	0.583292	21.7403	9.528	12.2093	0.468747	16183.1	3.28369	0.261057	1.34159
Anhui	2021	0.178339	2.34101	0.59398	23.4	9.875	12.3178	0.450635	18208.1	3.39731	0.264278	1.37994
Shandong	2005	0.091941	2.64116	0.450043	13.4	8.287	11.9638	0.0137814	3880.04	2.26778	0.0340538	1.15572
Shandong	2006	0.096661	2.68521	0.461001	12.7	8.114	12.4267	0.015244	4343.56	2.29897	0.036698	1.15109
Shandong	2007	0.099562	2.74027	0.467492	13	8.4	13.2113	0.0148949	4797.89	2.25754	0.0395382	1.1239
Shandong	2008	0.09978	2.75577	0.476003	13.1	8.312	13.7719	0.0570626	5385.56	2.28429	0.0466246	1.11408
Shandong	2009	0.110615	2.76341	0.48321	13.1	8.469	14.6014	0.0576532	6154	2.32594	0.0482288	1.09604
Shandong	2010	0.122191	2.69704	0.496975	13.8758	8.711	15.1851	0.0774431	6835.76	2.38176	0.0492995	1.09517
Shandong	2011	0.128045	2.58225	0.508639	14.6	8.668	15.8211	0.098362	7995.24	2.41533	0.0556831	1.10023
Shandong	2012	0.137451	2.5769	0.520293	14.3	8.908	16.2656	0.124876	9310.48	2.45942	0.0613932	1.13077
Shandong	2013	0.14128	2.51539	0.534578	14.9	9.233	16.6893	0.174971	10457	2.52432	0.0653919	1.16182
Shandong	2014	0.141356	2.45935	0.547716	15.8	9.477	17.192	0.173416	11660.5	2.57686	0.124429	1.1569
Shandong	2015	0.149217	2.43968	0.569735	16.2	9.728	17.5445	0.2635	12776.7	2.68939	0.125917	1.39482
Shandong	2016	0.148993	2.43744	0.591296	16.3	9.191	12.8798	0.306353	13667	2.79941	0.128755	1.3236
Shandong	2017	0.146931	2.43346	0.607894	18.6	9.494	13.3654	0.344099	14894.6	2.89392	0.129457	1.36909
Shandong	2018	0.151555	2.42677	0.614568	22.7	9.732	14.7138	0.372986	15899.5	2.73373	0.133614	1.38955
Shandong	2019	0.15225	2.38138	0.618642	23.8	10.104	16.5275	0.422733	17223.8	2.515	0.1367	1.42735
Shandong	2020	0.15431	2.33168	0.630497	23.7416	10.468	16.7638	0.422295	18242.2	2.61209	0.141556	1.50107
Shandong	2021	0.141335	2.26344	0.63943	24.3	10.845	16.6305	0.470071	20547.4	2.75139	0.136183	1.53232
Shanxi	2005	0.163933	2.8767	0.421162	10.9	4.941	4.9878	0.0172166	3012.71	3.54423	0.0287084	1.63234
Shanxi	2006	0.19424	2.91433	0.430053	9.6	5.557	5.15353	0.0170901	3352.94	3.57925	0.0325714	1.63183
Shanxi	2007	0.176885	2.88981	0.440318	10	5.87	6.02152	0.0180522	3800.19	3.20178	0.039077	0.963139
Shanxi	2008	0.18206	2.90647	0.451187	10.7	5.74	6.18839	0.0246219	4179.1	3.24986	0.0584575	1.38408
Shanxi	2009	0.218493	2.96836	0.459877	10.8	5.714	6.52088	0.0434328	4695.78	3.29951	0.0701267	1.66613
Shanxi	2010	0.216912	2.94699	0.480414	10.514	5.43	6.91203	0.0833227	5109.71	3.28286	0.0753468	1.59289
Shanxi	2011	0.216978	2.88594	0.498035	10.2	5.441	7.2021	0.121739	5917.3	3.40982	0.102293	1.67114
Shanxi	2012	0.236192	2.8641	0.513247	10.4	5.798	7.51955	0.127031	6891.71	3.52999	0.102428	1.67053
Shanxi	2013	0.25278	2.8001	0.528713	10.5	6.155	7.8368	0.142754	7709.99	3.65726	0.0966668	2.08463
Shanxi	2014	0.255093	2.73232	0.543084	11.1	6.204	8.10041	0.140905	8661.75	3.77497	0.188692	1.99131
Shanxi	2015	0.28919	2.73197	0.558681	12.1	6.522	8.25776	0.162148	9397.61	3.92027	0.188984	2.01545
Shanxi	2016	0.28702	2.71295	0.572567	11.5	6.057	4.2996	0.166479	9972.31	4.0514	0.200465	2.19241
Shanxi	2017	0.259344	2.70041	0.58604	11.9	6.897	3.39298	0.174716	10670.6	4.18753	0.219031	2.29112
Shanxi	2018	0.268447	2.64128	0.598515	13.9	7.177	3.6284	0.187642	11542.2	4.23723	0.237918	2.18136
Shanxi	2019	0.277731	2.57805	0.612811	14.9	6.74	3.92188	0.155451	12562.8	4.28674	0.254553	2.26514
Shanxi	2020	0.286554	2.50706	0.625215	16.779	6.977	4.10852	0.152812	13486.9	4.45276	0.27526	2.51376
Shanxi	2021	0.220662	2.44532	0.634195	19.4	7.222	4.22564	0.155267	15156.4	4.61287	0.281986	2.37706
Guangdong	2005	0.104224	3.03323	0.606809	10.4	9.374	5.44615	0.19395	4441.84	1.35776	0.0515282	1.72559
Guangdong	2006	0.098352	3.02285	0.629991	9.8	9.638	5.54569	0.200817	4814.34	1.40478	0.0538225	1.84631
Guangdong	2007	0.099537	3.00352	0.631432	10	9.881	6.48684	0.142284	5210.22	1.19986	0.0519556	1.74832
Guangdong	2008	0.102946	2.92878	0.63368	10.2	9.257	7.39706	0.152563	5797.35	1.17166	0.0645812	1.64597
Guangdong	2009	0.109829	2.95319	0.633995	10	9.244	8.07437	0.20807	6734.9	1.09729	0.065658	1.57686
Guangdong	2010	0.118002	2.85035	0.661814	9.37645	9.835	9.12788	0.235169	7258.97	1.09149	0.0669378	1.6341
Guangdong	2011	0.126475	2.70109	0.665675	8.6	9.888	9.28307	0.257652	8441.59	1.08509	0.0626067	1.61596
Guangdong	2012	0.129594	2.69837	0.671497	9.1	9.936	9.54959	0.289429	9726.65	1.08124	0.0633106	1.58781
Guangdong	2013	0.134569	2.66868	0.680923	9.5	10.237	9.78283	0.323097	10798	1.09364	0.088905	1.63404
Guangdong	2014	0.134256	2.62518	0.686222	11	10.445	10.0345	0.309933	11970.7	1.09153	0.205277	1.64216
Guangdong	2015	0.17165	2.60157	0.695068	9.6	11.076	10.3094	0.28879	13162.6	1.10188	0.205834	1.68576
Guangdong	2016	0.163651	2.59675	0.701461	10.2	10.49	9.16743	0.291702	14185.7	1.10025	0.212009	1.74796
Guangdong	2017	0.164077	2.59664	0.707438	10.3	10.61	9.27344	0.403183	15546.8	1.09783	0.218161	1.75113
Guangdong	2018	0.157379	2.58277	0.718092	11	10.854	10.6404	0.418107	16798.4	0.984065	0.224753	1.78742
Guangdong	2019	0.160185	2.55702	0.726479	11.4	11.342	12.9122	0.38648	18199.2	0.835149	0.227026	1.762
Guangdong	2020	0.15682	2.49501	0.741524	11.8807	11.673	12.7894	0.439869	19632.5	0.896951	0.220496	1.84462
Guangdong	2021	0.146304	2.45916	0.746295	12.6	12.014	12.2058	0.535967	22129	0.964072	0.149433	1.80081
Guangxi	2005	0.163406	3.37445	0.336266	14.3	5.856	4.33233	0.0420666	2644.53	2.13768	0.0199128	0.764953
Guangxi	2006	0.165132	3.19947	0.346472	13.1	6.028	4.56233	0.0374756	2999.01	2.14392	0.0233277	0.76524
Guangxi	2007	0.180087	3.33976	0.362416	13.3	6.048	5.0471	0.047678	3373.23	2.07962	0.0275107	0.748355
Guangxi	2008	0.200934	3.33792	0.381644	13.6	6.658	5.62786	0.0519874	3843.23	2.12434	0.0454306	0.726326
Guangxi	2009	0.228011	3.33717	0.392092	13.4	6.732	5.89811	0.0622803	4613.89	2.19766	0.0532089	0.7771
Guangxi	2010	0.23474	3.18623	0.4	13.6486	6.511	6.25505	0.0924555	5062.14	2.39951	0.0577424	0.825741
Guangxi	2011	0.247117	3.0578	0.418904	13.9	6.451	6.85995	0.102617	5668.56	2.45187	0.0638258	0.852126
Guangxi	2012	0.264095	2.99986	0.43481	13.7	6.759	7.24	0.117803	6680.23	2.4958	0.0708359	0.892574
Guangxi	2013	0.257758	2.91146	0.451067	13.4	7.534	7.65476	0.137342	7625.24	2.55263	0.077086	0.941086
Guangxi	2014	0.256097	2.84107	0.465409	13.9	7.769	8.08893	0.134863	8504.41	2.59431	0.261617	0.993333
Guangxi	2015	0.274738	2.79032	0.479942	14.4	7.606	8.63913	0.185656	9327.09	2.63925	0.261829	1.03038
Guangxi	2016	0.275598	2.73424	0.492485	14.1	7.515	8.02538	0.20352	10195.9	2.67452	0.2553	1.20771
Guangxi	2017	0.275905	2.69333	0.505808	14.3	7.719	8.33816	0.232278	11146.6	2.71389	0.250739	1.08454
Guangxi	2018	0.270572	2.60844	0.518294	14.7	7.799	9.62453	0.250241	12155.4	2.45309	0.255738	1.09861
Guangxi	2019	0.275507	2.54058	0.529707	15	7.27	11.6096	0.23905	13188	2.11757	0.262192	1.28041
Guangxi	2020	0.27935	2.42045	0.541941	17.001	7.47	11.5336	0.190925	14411.5	2.20703	0.274559	1.27447
Guangxi	2021	0.230335	2.3547	0.550725	19.5	7.675	10.9205	0.20707	16217	2.35889	0.249768	1.33451
Xinjiang	2005	0.20592	3.19437	0.371457	9.3	5.395	2.80064	0.0295044	2574.97	4.72987	0.0434994	0.977057
Xinjiang	2006	0.229422	3.21245	0.379512	9.4	5.467	2.99947	0.0336685	2839.09	4.70012	0.0357544	0.856132
Xinjiang	2007	0.227186	3.20868	0.391408	9.5	5.575	3.09837	0.0479072	3188.62	4.84026	0.0344976	0.842353
Xinjiang	2008	0.25573	3.22885	0.396527	10	4.718	3.33504	0.0670938	3444.03	4.81092	0.052032	0.7986
Xinjiang	2009	0.317892	3.12	0.398517	9.2	4.741	3.24971	0.10253	4121.15	5.3459	0.0560038	0.776579
Xinjiang	2010	0.316949	2.90006	0.430206	9.17473	3.772	3.20938	0.104906	4787.15	6.17043	0.0647358	0.816064
Xinjiang	2011	0.349738	2.81292	0.437303	9	3.538	3.49865	0.116898	5526.91	6.15261	0.109121	0.956869
Xinjiang	2012	0.366992	2.766	0.442077	9.3	3.359	3.8246	0.147345	6624.28	6.14328	0.147337	0.818616
Xinjiang	2013	0.365455	2.68778	0.449453	8.8	3.58	4.19724	0.157384	7552.45	6.15287	0.145648	0.878378
Xinjiang	2014	0.358119	2.66093	0.467957	9.5	4.076	4.52995	0.156739	8544.56	6.26859	0.17177	0.932902
Xinjiang	2015	0.408823	2.7878	0.487631	10	4.862	4.79741	0.179389	9368.79	6.36934	0.180034	1.00491
Xinjiang	2016	0.429689	2.79515	0.504119	10.3	4.448	4.89249	0.199231	10042.4	6.49892	0.178374	1.05731
Xinjiang	2017	0.415527	2.78633	0.518952	10.4	5.293	5.03632	0.21046	10807.2	6.58796	0.183118	1.06873
Xinjiang	2018	0.39131	2.73603	0.540079	10.2	5.32	4.51295	0.24045	11740.2	7.83419	0.184861	1.13158
Xinjiang	2019	0.390928	2.64167	0.555295	11.9	5.448	3.9624	0.274503	12877.3	9.27758	0.208918	1.20211
Xinjiang	2020	0.400933	2.47851	0.565251	11.562	5.784	4.23893	0.350956	13848.3	9.20621	0.242695	1.14032
Xinjiang	2021	0.329637	2.41682	0.572422	11.5	6.141	4.53511	0.398977	15390.3	8.95118	0.209664	1.15357
Jiangsu	2005	0.092344	2.30087	0.505008	14.8	8.932	6.19422	0.0974657	5149.85	2.02145	0.0417022	0.874334
Jiangsu	2006	0.094782	2.38283	0.519007	15	9.151	6.47713	0.0925512	5699.8	2.06207	0.0453665	0.574416
Jiangsu	2007	0.098264	2.45048	0.532047	15	9.487	7.12133	0.100338	6263.66	1.97722	0.0518546	0.859436
Jiangsu	2008	0.104942	2.48771	0.54303	15.8	9.179	7.62178	0.131345	6946.87	2.01457	0.0569321	0.864393
Jiangsu	2009	0.116541	2.51143	0.556011	16.2	9.242	8.1343	0.293637	7993.98	2.0262	0.0626347	0.900231
Jiangsu	2010	0.118743	2.45649	0.605795	15.287	10.261	8.56778	0.34205	8735.07	2.22221	0.0695931	0.999355
Jiangsu	2011	0.127392	2.37993	0.620092	14.2	10.428	8.95007	0.412185	10203.2	2.25778	0.0912848	0.993766
Jiangsu	2012	0.130865	2.37435	0.630049	15.3	10.597	9.19291	0.482329	11825.5	2.28928	0.0924863	1.03628
Jiangsu	2013	0.131399	2.336	0.643921	16.5	10.76	9.61594	0.566645	13217	2.35597	0.0876673	1.09496
Jiangsu	2014	0.130686	2.29616	0.657046	16.3	10.733	10.1656	0.570907	14636	2.41597	0.156163	1.17254
Jiangsu	2015	0.135955	2.28658	0.674925	17.2	10.578	10.5479	0.603773	15985.2	2.53876	0.16584	1.27266
Jiangsu	2016	0.129048	2.28059	0.689297	18.6	9.639	10.7338	0.601855	17210.2	2.63314	0.173432	1.34793
Jiangsu	2017	0.123688	2.27696	0.701769	19.2	9.656	10.9141	0.614548	18837.8	2.73089	0.177585	1.67118
Jiangsu	2018	0.125069	2.26433	0.711935	19.9	9.746	11.5252	0.59496	20376.3	2.68414	0.188419	1.41718
Jiangsu	2019	0.127447	2.25164	0.724643	21.2	11.494	12.4996	0.590704	21993.2	2.63059	0.203799	1.56561
Jiangsu	2020	0.133079	2.19448	0.734458	22.755	11.934	12.6437	0.612957	23607.8	2.74789	0.214751	1.5522
Jiangsu	2021	0.124244	2.15535	0.739447	25	12.39	12.2447	0.627197	26369.1	2.84598	0.21653	1.68186
Jiangxi	2005	0.143091	2.71728	0.369984	12.7	6.116	5.95062	0.0589236	3140.61	1.6532	0.028262	1.0637
Jiangxi	2006	0.14828	2.71816	0.386725	12.7	6.52	7.13934	0.0540088	3499.01	1.68737	0.0341725	1.04885
Jiangxi	2007	0.15665	2.78203	0.398032	13.1	6.917	8.86644	0.055453	3961.83	1.61221	0.0415464	0.91711
Jiangxi	2008	0.174507	2.68666	0.413636	12.2	6.612	10.4221	0.0633295	4561.32	1.64366	0.0516736	0.992636
Jiangxi	2009	0.204767	2.70485	0.431859	11.6	6.748	11.3455	0.102753	5274.92	1.76365	0.055034	1.01191
Jiangxi	2010	0.204968	2.61325	0.44061	11.3689	7.214	12.3338	0.125095	5816.51	1.85398	0.0643514	0.978365
Jiangxi	2011	0.218792	2.4803	0.457532	10.8	7.181	13.613	0.144775	6780.42	1.90687	0.0537135	1.05686
Jiangxi	2012	0.235735	2.47871	0.473967	11.5	7.293	14.9171	0.179772	7889.97	1.96485	0.0549305	1.09431
Jiangxi	2013	0.242675	2.43371	0.490393	12.6	7.167	6.5239	0.204925	8867.32	2.03023	0.0546501	1.14467
Jiangxi	2014	0.247814	2.40279	0.50558	13.2	7.77	6.86596	0.195337	9889.54	2.0894	0.194074	1.19729
Jiangxi	2015	0.262951	2.37903	0.523077	13	8.323	7.33382	0.295397	10974.4	2.16181	0.194107	1.2576
Jiangxi	2016	0.251101	2.36225	0.539813	13.9	8.553	7.14302	0.310215	11900	2.23456	0.192134	1.29241
Jiangxi	2017	0.252908	2.35599	0.557083	14.2	8.82	7.48414	0.359104	12982.4	2.31681	0.19639	1.35285
Jiangxi	2018	0.249489	2.3388	0.573454	13.9	8.947	8.15831	0.406907	14162.6	2.27508	0.199935	1.38753
Jiangxi	2019	0.258918	2.31362	0.590788	14.6	9.056	9.0779	0.463608	15350.8	2.20911	0.204452	1.42749
Jiangxi	2020	0.258866	2.27054	0.604337	16.3484	9.424	9.43433	0.465839	16550.7	2.30403	0.213562	1.37472
Jiangxi	2021	0.227267	2.231	0.614567	18.6	9.806	9.61262	0.467236	18517.3	2.41583	0.217348	1.40953
Hebei	2005	0.111606	2.57641	0.376879	11	6.45	12.3301	0.0276081	3439.1	2.41859	0.0307668	1.17686
Hebei	2006	0.117531	2.6644	0.387649	11.3	6.947	12.7784	0.0262177	3762.05	2.44435	0.0371553	1.19863
Hebei	2007	0.123975	2.67114	0.402564	11.9	6.975	14.4645	0.0190221	4129.9	2.28368	0.042035	1.19118
Hebei	2008	0.132511	2.74426	0.419004	11.6	6.727	15.0783	0.0242553	4550.85	2.33398	0.0617687	1.20049
Hebei	2009	0.153368	2.79264	0.437447	11.9	6.939	15.2929	0.042579	5230.61	2.44433	0.0639122	1.24412
Hebei	2010	0.156649	2.66196	0.444954	11.582	6.459	15.4948	0.0800185	5833.17	2.46109	0.0672533	1.21838
Hebei	2011	0.165417	2.50536	0.455891	11	6.406	15.7642	0.116576	6799.43	2.50253	0.0710648	1.22897
Hebei	2012	0.176771	2.47879	0.465987	12.5	6.622	16.0922	0.132137	7951.27	2.53674	0.0758621	1.18927
Hebei	2013	0.181766	2.41913	0.480242	12.6	6.859	16.4286	0.16995	8920.39	2.59419	0.0543026	1.29382
Hebei	2014	0.185542	2.37002	0.49365	12.9	6.969	16.7438	0.168978	10015.7	2.6438	0.141118	1.33576
Hebei	2015	0.213353	2.36648	0.516678	14.2	7.592	17.0146	0.275655	10952.4	2.75724	0.120521	1.41662
Hebei	2016	0.212457	2.37008	0.538712	15.4	7.201	11.3519	0.309916	11742.9	2.87499	0.121657	1.49618
Hebei	2017	0.216678	2.37156	0.55743	16.8	7.637	11.6287	0.332815	12665.7	2.9821	0.121423	1.57548
Hebei	2018	0.237769	2.3503	0.573256	18.4	8.104	12.2341	0.356602	13702.1	2.98152	0.121623	1.63616
Hebei	2019	0.237546	2.32472	0.587753	19.3	8.493	12.9773	0.335035	14925.2	2.94829	0.122678	1.69283
Hebei	2020	0.250537	2.26429	0.60075	20.6645	8.717	13.1273	0.307527	16128.3	3.05441	0.123993	1.73826
Hebei	2021	0.219031	2.18884	0.611439	22.7	8.946	13.1694	0.327353	17999	3.18669	0.126407	1.78093
Henan	2005	0.108951	2.86599	0.306503	11.7	6.557	9.78291	0.023326	2908.91	1.87017	0.0230773	0.976018
Henan	2006	0.120229	2.83594	0.324744	11.4	7.137	10.2452	0.0172413	3345.51	1.91824	0.0268001	0.906969
Henan	2007	0.126184	2.7896	0.343376	10.5	7.287	11.0001	0.02307	3814.99	1.93444	0.0348625	0.92369
Henan	2008	0.128644	2.76134	0.360272	10.8	7.133	11.8961	0.0492333	4366.35	1.97108	0.0462628	0.909814
Henan	2009	0.151492	2.76106	0.377042	12.4	7.403	12.1888	0.0938116	5094.57	2.04437	0.0468342	0.909814
Henan	2010	0.15079	2.64506	0.385008	12.3537	7.422	12.4683	0.136805	5648.31	2.12071	0.0495901	0.926694
Henan	2011	0.161437	2.52697	0.404714	12.5	7.445	12.884	0.206217	6618.37	2.1738	0.0560561	0.958807
Henan	2012	0.172862	2.4919	0.419849	12.5	7.373	13.3297	0.268732	7768.78	2.2125	0.054925	0.97396
Henan	2013	0.176474	2.42402	0.436018	12.7	7.863	13.6966	0.330365	8716.23	2.26173	0.0514098	1.01093
Henan	2014	0.174367	2.37528	0.450493	12.5	8.27	14.1376	0.330616	9780.18	2.29752	0.233339	1.04038
Henan	2015	0.18335	2.35658	0.470158	14.2	8.368	14.4463	0.397955	10713.7	2.36554	0.23384	1.08794
Henan	2016	0.185189	2.3282	0.48783	14.6	8.198	12.1501	0.374367	11478.9	2.42941	0.23152	1.13131
Henan	2017	0.18328	2.32393	0.505647	15.9	8.432	12.3742	0.37983	12543.4	2.50431	0.239337	1.18502
Henan	2018	0.184591	2.30453	0.522405	16.3	8.615	13.0157	0.384127	13520	2.49633	0.257618	1.21821
Henan	2019	0.18921	2.25541	0.540147	17.2	8.607	13.7834	0.355192	14722.3	2.47553	0.270949	1.2629
Henan	2020	0.191168	2.15731	0.55427	19.2055	8.872	13.8492	0.309657	15669.3	2.5577	0.289861	1.29858
Henan	2021	0.168487	2.11573	0.564505	21.9	9.145	13.917	0.317571	17376.6	2.66705	0.286621	1.39428
Zhejiang	2005	0.097137	2.29744	0.560208	14.4	9.533	9.93399	0.174726	6913.13	1.45237	0.051042	1.77768
Zhejiang	2006	0.096183	2.31959	0.565063	13.4	9.874	10.7891	0.197543	7678.54	1.44513	0.0473788	1.74615
Zhejiang	2007	0.096931	2.29983	0.572066	14.2	9.966	12.1595	0.234661	8450.1	1.30385	0.0489462	1.75793
Zhejiang	2008	0.103764	2.24982	0.575979	14.1	9.009	12.2	0.276149	9454.29	1.30375	0.0497129	1.78869
Zhejiang	2009	0.116203	2.23634	0.579037	14.8	9.021	12.1863	0.345692	10962.4	1.32124	0.0510562	1.8136
Zhejiang	2010	0.117076	2.18311	0.616232	12.8583	9.612	12.2373	0.388828	11827.5	1.42368	0.0547535	1.93493
Zhejiang	2011	0.120628	2.13707	0.62298	10.9	9.666	12.4206	0.403253	13469.6	1.41542	0.0602763	1.97809
Zhejiang	2012	0.121047	2.14134	0.629024	11.1	9.86	12.5766	0.428713	15465.8	1.40782	0.0642581	2.03509
Zhejiang	2013	0.126705	2.11958	0.63935	11.7	10.053	12.4447	0.450442	17100.7	1.4227	0.0827862	2.09732
Zhejiang	2014	0.128914	2.08502	0.649575	12.3	10.335	12.2439	0.453564	18974.5	1.43648	0.0959813	2.28343
Zhejiang	2015	0.152754	2.0693	0.663158	14.9	10.492	11.9314	0.504646	20833.3	1.47216	0.0991632	2.19792
Zhejiang	2016	0.147591	2.06582	0.677207	15.4	10.43	10.8205	0.537973	22439.7	1.51123	0.105978	2.27755
Zhejiang	2017	0.1437	2.05405	0.689141	16.6	10.56	10.4817	0.567973	24442.7	1.54617	0.109178	2.31126
Zhejiang	2018	0.148778	2.03553	0.700144	17.7	10.802	12.0709	0.588769	26688.2	1.32743	0.11027	2.44179
Zhejiang	2019	0.160946	2.01439	0.715765	19.3	10.827	14.7857	0.606842	29034	1.06827	0.111869	2.40728
Zhejiang	2020	0.155853	1.96364	0.721707	19.1679	11.137	13.552	0.601745	31212.1	1.11495	0.124022	2.43778
Zhejiang	2021	0.148764	1.94306	0.726605	19.5	11.456	12.2365	0.597954	34726.1	1.216	0.121088	2.48658
Hainan	2005	0.170912	2.58317	0.451691	12.6	5.345	3.51935	0.0241681	3056.16	2.51795	0.0424814	0.881057
Hainan	2006	0.169869	2.73993	0.460526	12.5	5.511	3.9151	0.0256798	3326.11	2.5347	0.0491355	0.793792
Hainan	2007	0.198703	2.73664	0.472189	12.7	6.07	4.51588	0.0320613	3757.37	2.44675	0.0504874	0.863229
Hainan	2008	0.242741	2.69258	0.480094	12.9	5.598	5.12791	0.0232618	4296.54	2.4578	0.0681246	0.867117
Hainan	2009	0.299982	2.70164	0.491329	12.4	5.55	5.43232	0.0232608	5019.13	2.48557	0.0576394	0.881818
Hainan	2010	0.287721	2.73608	0.498274	11.0065	6.276	5.82594	0.0259112	5311.07	2.51115	0.0644691	0.908257
Hainan	2011	0.316097	2.63991	0.503371	9.4	6.195	6.11524	0.0335334	6409.99	2.46582	0.082465	0.938914
Hainan	2012	0.326834	2.61592	0.50989	9.9	6.522	6.6007	0.0497845	7573.64	2.44399	0.076106	0.93722
Hainan	2013	0.324519	2.54613	0.522826	11.2	7.083	6.90916	0.0553173	8562.26	2.48308	0.0980232	1
Hainan	2014	0.318858	2.47019	0.53312	10.5	7.143	7.12823	0.0545089	9680.66	2.49103	0.143213	1.03661
Hainan	2015	0.331913	2.42734	0.549206	11.8	6.593	7.04786	0.0468589	10750.5	2.55592	0.130087	1.12207
Hainan	2016	0.336531	2.40252	0.567398	11.5	6.2	7.14745	0.0653446	11520.4	2.6186	0.140889	1.19082
Hainan	2017	0.321061	2.38854	0.580247	11.4	6.502	7.88763	0.102513	12550.6	2.65587	0.157124	1.19594
Hainan	2018	0.344411	2.38394	0.59165	11.3	6.715	9.19404	0.0920093	13647.8	2.30207	0.169829	1.19402
Hainan	2019	0.348653	2.38318	0.59397	13.1	5.943	11.937	0.0586993	14616	1.80785	0.181198	1.16553
Hainan	2020	0.354364	2.27883	0.602767	14.0307	6.032	12.2309	0.0889149	15913	1.87795	0.194489	1.15553
Hainan	2021	0.303097	2.22466	0.609804	15.5	6.123	11.6405	0.038685	18021.9	2.04217	0.177523	1.15435
Hubei	2005	0.120364	2.67136	0.432049	12.8	6.704	4.15672	0.0246315	3175.9	2.28932	0.0288769	0.868023
Hubei	2006	0.139011	2.68053	0.438082	13.4	7.148	4.57248	0.0236249	3573.82	2.3208	0.0277378	0.722726
Hubei	2007	0.135147	2.66464	0.44306	13.3	7.339	5.47048	0.0264063	4080.15	2.20385	0.0307587	0.742911
Hubei	2008	0.143534	2.59805	0.451935	13.5	7.242	5.99682	0.0678989	4720.6	2.2352	0.0386391	0.710863
Hubei	2009	0.158498	2.60414	0.459965	13.5	7.561	6.1203	0.0892524	5485.94	2.42566	0.04517	0.725801
Hubei	2010	0.154151	2.49271	0.497032	13.5155	7.606	6.34568	0.108881	6195.34	2.76585	0.0491176	0.756682
Hubei	2011	0.1612	2.41154	0.517882	13.4	7.482	6.73628	0.147591	7126.65	2.86361	0.0531947	0.78754
Hubei	2012	0.166429	2.40305	0.532261	14.3	7.835	7.2631	0.190323	8340.14	2.93452	0.0566538	0.795118
Hubei	2013	0.172261	2.33884	0.545016	13.2	8.325	7.72661	0.265175	9428.02	3.00331	0.0549532	0.86467
Hubei	2014	0.174709	2.29072	0.557256	13.9	8.776	8.15881	0.264286	10636.3	3.06505	0.227119	0.892427
Hubei	2015	0.20211	2.28394	0.571795	15.3	8.87	8.50262	0.369464	11669	3.1467	0.232994	0.891018
Hubei	2016	0.192576	2.30931	0.585726	15.9	8.63	7.98386	0.397359	12451.1	3.22719	0.24169	0.941755
Hubei	2017	0.182658	2.30879	0.598747	17	8.675	8.27954	0.445792	13607.9	3.31527	0.241977	0.990713
Hubei	2018	0.172725	2.30037	0.609937	17.3	8.951	8.80664	0.493206	14698.7	3.26528	0.247246	0.963605
Hubei	2019	0.175443	2.294	0.618357	18.3	9.438	9.46975	0.393254	15898.2	3.16219	0.252834	1.03316
Hubei	2020	0.196325	2.25107	0.628895	20.0751	9.808	9.6358	0.342589	15877.3	3.37776	0.256624	1.0985
Hubei	2021	0.158385	2.20593	0.640823	22.5	10.192	9.70345	0.373204	18204.4	3.49288	0.247396	1.10363
Hunan	2005	0.137117	2.99019	0.37006	14.2	6.746	8.06947	0.0752642	3188.66	1.48795	0.0418828	1.23839
Hunan	2006	0.143242	3.02523	0.387102	14.8	7.155	8.69504	0.0663923	3517.75	1.52547	0.0438035	1.1114
Hunan	2007	0.146145	3.06459	0.404563	14.2	7.187	9.72409	0.0771925	3914.77	1.50197	0.0480488	1.1324
Hunan	2008	0.156112	2.97171	0.421473	14.4	6.717	10.6116	0.163157	4535.85	1.53998	0.059151	1.11569
Hunan	2009	0.173058	2.97244	0.431939	15.6	6.869	10.9673	0.200841	5283.13	1.63583	0.0636933	1.13877
Hunan	2010	0.173522	2.84166	0.433029	15.0976	7.159	11.2424	0.213685	5880.7	1.6661	0.0681722	1.09047
Hunan	2011	0.186136	2.76744	0.449628	14.6	7.016	11.9274	0.236416	6712.8	1.71371	0.072831	1.15516
Hunan	2012	0.194227	2.76333	0.462216	15.8	6.924	12.5155	0.256592	7866.67	1.7549	0.0732966	1.16225
Hunan	2013	0.199229	2.69709	0.476364	14.9	7.417	13.0955	0.29892	8808.78	1.801	0.0757086	1.18576
Hunan	2014	0.193861	2.64115	0.48979	15.4	8.132	13.671	0.281032	9872.42	1.8451	0.219551	1.21731
Hunan	2015	0.200736	2.62331	0.507936	16	8.724	14.2019	0.371325	10841.2	1.91253	0.220593	1.26206
Hunan	2016	0.20546	2.6223	0.526943	17	8.18	14.6974	0.396018	11707.6	1.98567	0.230834	1.32642
Hunan	2017	0.203068	2.6243	0.546208	17.5	8.447	15.0682	0.425789	12757.4	2.06861	0.241264	1.39269
Hunan	2018	0.205881	2.60399	0.560965	18.4	8.683	16.1986	0.454679	13816.7	2.01495	0.243054	1.4449
Hunan	2019	0.201394	2.58798	0.574548	19.7	8.75	17.8325	0.489614	14961.1	1.92702	0.24688	1.48779
Hunan	2020	0.202277	2.5142	0.58766	21.3024	9.037	17.9794	0.411024	16212.1	2.00623	0.245452	1.51606
Hunan	2021	0.182123	2.45236	0.597101	23.6	9.333	17.8178	0.456865	18204	2.10666	0.238327	1.55097
Gansu	2005	0.230264	3.98039	0.300196	10.4	4.539	2.80001	0.0169186	2056.05	4.23192	0.0531019	1.35823
Gansu	2006	0.239941	4.06126	0.310954	10.4	5.071	2.91826	0.0155658	2239.88	4.29462	0.0679813	1.34359
Gansu	2007	0.252454	4.16366	0.322606	10.9	5.396	3.38488	0.0135511	2369.77	4.04961	0.0685298	1.354
Gansu	2008	0.315275	3.88461	0.335555	11.5	5.045	3.61967	0.0191563	2715.34	4.1228	0.107942	1.27493
Gansu	2009	0.381324	3.84832	0.348728	11.5	5.049	3.61803	0.0294137	3195.46	4.54119	0.115132	1.33774
Gansu	2010	0.372386	3.68828	0.361328	11.7733	4.16	3.66449	0.0415099	3599.42	4.95094	0.0914869	1.28624
Gansu	2011	0.371866	3.67158	0.372649	12	4.143	3.96525	0.0783997	4039.66	5.0481	0.0985727	1.4366
Gansu	2012	0.381888	3.64612	0.387843	12.5	4.261	4.23348	0.107832	4801.36	5.17309	0.102492	1.41128
Gansu	2013	0.384009	3.55573	0.404809	12	4.587	4.49626	0.154474	5415.7	5.3432	0.0998025	1.51324
Gansu	2014	0.389895	3.47363	0.422758	12	4.936	4.73368	0.155085	6147.9	5.52142	0.26788	1.56673
Gansu	2015	0.451196	3.42661	0.442331	12.7	5.425	4.99539	0.233439	6826.77	5.73013	0.264854	1.68372
Gansu	2016	0.456004	3.44549	0.460714	13.6	5.851	3.54385	0.251333	7361.3	5.9298	0.263812	2.00074
Gansu	2017	0.450399	3.43772	0.481364	14.3	6.955	3.75415	0.258911	7964.5	6.16623	0.263946	2.06881
Gansu	2018	0.465472	3.40266	0.497018	15.9	7.273	3.96771	0.266156	8631.37	6.28433	0.258835	1.81976
Gansu	2019	0.453254	3.35684	0.506975	16.1	6.583	4.17319	0.227717	9412.51	6.31707	0.255862	1.85772
Gansu	2020	0.463646	3.26972	0.522191	17.4125	6.85	4.38598	0.174892	10141.2	6.55244	0.253679	1.86276
Gansu	2021	0.394363	3.16514	0.533333	19.2	7.129	4.5483	0.189678	11331	6.76857	0.249024	1.9105
Fujian	2005	0.092443	2.59094	0.493956	12	8.463	6.9701	0.0654672	4406.07	1.19558	0.0762494	1.13444
Fujian	2006	0.097568	2.63918	0.504045	12.9	8.696	7.18994	0.0733481	4861.11	1.21038	0.0790128	0.993251
Fujian	2007	0.097649	2.60912	0.51412	13.9	8.886	7.97464	0.0850586	5274.72	1.13938	0.0771795	1.06553
Fujian	2008	0.104074	2.64312	0.530091	13.8	8.1	8.36378	0.108047	6021.99	1.16676	0.0746431	1.07836
Fujian	2009	0.113691	2.65005	0.551009	13.8	8.181	8.79155	0.140487	6925.66	1.21797	0.068109	1.11604
Fujian	2010	0.112987	2.62961	0.57108	11.9995	9.022	9.01242	0.171488	7338.18	1.26736	0.0720479	1.15593
Fujian	2011	0.122682	2.54379	0.581131	10	9.019	9.34898	0.19321	8501.42	1.26616	0.059143	1.17287
Fujian	2012	0.129144	2.52361	0.593075	11.5	9.237	9.61446	0.215923	9925.78	1.28445	0.0606904	1.20473
Fujian	2013	0.136368	2.47032	0.607979	10.9	9.376	9.98518	0.252043	11126.8	1.31853	0.0664879	1.26461
Fujian	2014	0.132575	2.42862	0.620025	10.1	9.622	10.2392	0.256189	12402	1.33728	0.137083	1.30287
Fujian	2015	0.149204	2.41246	0.632279	12.3	10.297	10.358	0.299316	13562.4	1.36822	0.141398	1.36314
Fujian	2016	0.144393	2.40109	0.643924	13.9	10.052	9.49681	0.341076	14748.3	1.40175	0.144892	1.47902
Fujian	2017	0.138411	2.38757	0.657811	13.2	10.209	9.21846	0.356453	16141.3	1.44166	0.145775	1.44141
Fujian	2018	0.124915	2.36356	0.669834	12.9	10.263	10.6557	0.36455	17557.6	1.27604	0.146853	1.48561
Fujian	2019	0.11997	2.33136	0.678753	13.7	10.153	13.2805	0.339344	19072.1	1.05191	0.162321	1.52144
Fujian	2020	0.119612	2.25862	0.687575	14.9454	10.477	13.1268	0.293301	20430.5	1.10772	0.174572	1.56692
Fujian	2021	0.105006	2.2016	0.696919	16.6	10.811	12.3841	0.320627	23067.5	1.21268	0.15866	1.60756
Guizhou	2005	0.268431	4.12329	0.268633	12.9	4.698	2.06285	0.0341933	1951.48	2.69621	0.0537078	0.747067
Guizhou	2006	0.269705	4.33286	0.274526	12.5	5.165	2.4619	0.0224922	2061.95	2.74757	0.0578967	0.739634
Guizhou	2007	0.279333	4.2114	0.282489	12.9	5.61	3.14597	0.0290675	2374.06	2.58296	0.0675636	0.760553
Guizhou	2008	0.300696	3.90855	0.291157	12.4	5.215	3.42787	0.0443709	2784.39	2.63944	0.0782578	0.778737
Guizhou	2009	0.355815	3.95185	0.298841	12.4	5.346	3.54294	0.0883419	3282.68	2.74243	0.0949226	0.831048
Guizhou	2010	0.361027	3.73487	0.338028	13.0146	4.401	3.78938	0.110861	3661.81	2.97409	0.0941065	0.878854
Guizhou	2011	0.400563	3.64814	0.350425	13.6	4.138	4.05944	0.141574	4280.69	2.98347	0.0915975	0.914523
Guizhou	2012	0.408721	3.6069	0.362977	13.5	4.572	4.62777	0.154142	5023.37	2.98831	0.0904771	0.938293
Guizhou	2013	0.386633	3.48677	0.378855	13.5	5.348	4.92685	0.210394	5754.15	3.02403	0.0742421	1.01418
Guizhou	2014	0.386216	3.38	0.402502	13.4	5.776	5.41483	0.201855	6514.65	3.09977	0.22038	1.0751
Guizhou	2015	0.373731	3.32747	0.429612	13.9	5.509	5.67537	0.280994	7256.39	3.21802	0.210477	1.15745
Guizhou	2016	0.36145	3.30569	0.455561	14.1	5.567	4.50545	0.277834	7978.3	3.32126	0.212614	1.2219
Guizhou	2017	0.339021	3.27884	0.477518	14.5	6.615	4.82749	0.212331	8789.89	3.41125	0.211174	1.28284
Guizhou	2018	0.327598	3.25154	0.49529	17.1	7.049	5.87647	0.268316	9544.2	3.14491	0.218656	1.2478
Guizhou	2019	0.35474	3.19859	0.514813	17.5	7.384	7.15483	0.241579	10503.9	2.79	0.231695	1.39475
Guizhou	2020	0.321353	3.1005	0.531623	17.6824	7.744	7.28298	0.186448	11347	2.94334	0.280859	1.36027
Guizhou	2021	0.287277	3.05001	0.543354	18.2	8.122	7.27599	0.167418	12843.2	3.17078	0.271647	1.40534
Liaoning	2005	0.165872	2.58605	0.587065	12.9	7.657	4.59435	0.0209887	3564.1	3.59277	0.0564742	1.59093
Liaoning	2006	0.169571	2.67259	0.589792	13.8	7.95	4.77939	0.0199043	3947.63	3.57431	0.0603654	1.46747
Liaoning	2007	0.171419	2.73451	0.591903	13.9	8.178	4.75302	0.0189601	4422.45	3.49359	0.0637881	1.45382
Liaoning	2008	0.177417	2.75605	0.600464	14.8	8.26	5.00009	0.0209538	5176.86	3.55448	0.0788895	1.46114
Liaoning	2009	0.209305	2.84159	0.603548	14.9	8.463	4.69749	0.0414759	5770	3.97605	0.0858579	1.41952
Liaoning	2010	0.229976	2.77125	0.621028	14.2795	8.539	4.46942	0.0600244	6476.7	4.55176	0.0830207	1.49457
Liaoning	2011	0.238818	2.66658	0.640557	13.8	8.161	4.78716	0.0824836	7615.02	4.77749	0.0789492	1.62389
Liaoning	2012	0.255403	2.67498	0.656457	12.5	8.052	5.05494	0.097592	8814.2	4.98888	0.0821402	1.59414
Liaoning	2013	0.270575	2.6274	0.664605	12.9	8.486	5.27487	0.160344	9922.85	5.11236	0.0876764	1.68033
Liaoning	2014	0.253698	2.5987	0.670491	15.7	8.625	5.48053	0.159834	11003.9	5.2037	0.121966	1.64136
Liaoning	2015	0.221749	2.58157	0.680498	16.8	8.575	5.65326	0.316895	11890.5	5.38681	0.127942	1.71645
Liaoning	2016	0.224468	2.55229	0.688699	17.4	8.217	4.3591	0.352908	12678.1	5.53957	0.151158	1.71195
Liaoning	2017	0.224931	2.5455	0.694805	18.6	8.506	4.4556	0.381026	13557.2	5.6667	0.162843	1.8579
Liaoning	2018	0.227036	2.5479	0.702633	20	8.753	4.42821	0.366377	14298.5	5.95636	0.168772	2.00549
Liaoning	2019	0.231141	2.46939	0.712181	21.6	9.252	4.54231	0.348966	15730.5	6.31456	0.16449	2.36312
Liaoning	2020	0.240457	2.31381	0.721504	23.6854	9.564	4.78315	0.317007	17041	6.53999	0.162402	1.94346
Liaoning	2021	0.213251	2.24026	0.728068	26.7	9.886	4.97796	0.325278	19007.9	6.68844	0.160123	1.93304
Chongqing	2005	0.141326	3.41309	0.452109	16	7.631	3.43158	0.0549111	2819.44	2.21256	0.0526168	1.36399
Chongqing	2006	0.15236	3.73686	0.46688	16.6	8.061	3.65265	0.056686	2842.77	2.24947	0.0658055	1.23113
Chongqing	2007	0.161064	3.30281	0.482955	16.8	7.972	3.84224	0.158835	3400.19	2.30675	0.0783485	1.08791
Chongqing	2008	0.17222	3.17696	0.499824	17.3	7.697	4.03925	0.252752	3970.64	2.3619	0.0740434	1.27676
Chongqing	2009	0.194264	3.18236	0.515915	16.5	7.788	4.12901	0.319185	4631.1	2.53933	0.0818812	1.28107
Chongqing	2010	0.2119	2.98103	0.530166	17.1025	8.132	4.38458	0.36233	5211.24	2.70427	0.101204	1.29668
Chongqing	2011	0.252946	2.80348	0.549932	17.4	8.229	4.65484	0.38176	6272.55	2.77326	0.111278	1.34943
Chongqing	2012	0.262721	2.79072	0.566387	18.3	8.547	4.74038	0.360653	7335.28	2.85033	0.11337	1.39845
Chongqing	2013	0.235061	2.71494	0.582863	18.6	9.06	4.88178	0.382583	8269.72	2.93291	0.105409	1.45064
Chongqing	2014	0.22596	2.64984	0.597437	20	9.501	5.06525	0.385344	9322.2	3.00569	0.283098	1.50449
Chongqing	2015	0.236402	2.59296	0.614658	18.7	9.296	5.34766	0.414556	10370.2	3.08174	0.27662	1.54353
Chongqing	2016	0.222039	2.56386	0.63344	19.8	8.871	5.53485	0.423683	11344.8	3.13483	0.276541	1.65
Chongqing	2017	0.216098	2.54732	0.650127	20.6	8.672	5.70754	0.43152	12512.9	3.23161	0.275237	1.71909
Chongqing	2018	0.210338	2.53167	0.66614	21.1	9.176	6.65699	0.444288	13510.8	3.04729	0.280206	2.05871
Chongqing	2019	0.20536	2.50704	0.682246	22.6	9.156	7.83176	0.441394	14735.1	2.76925	0.28772	1.86969
Chongqing	2020	0.195434	2.4452	0.694609	24.1961	9.483	7.86003	0.399903	15993.2	2.91709	0.290693	1.92551
Chongqing	2021	0.172205	2.40348	0.7033	26.5	9.822	7.69992	0.412516	18045.9	3.13255	0.285772	2.24869
Shaanxi	2005	0.16739	3.77382	0.372358	12	4.612	2.73567	0.0261558	2136.36	3.32934	0.0562123	1.36485
Shaanxi	2006	0.179341	3.80843	0.391187	12.3	4.994	2.82546	0.0233123	2360.59	3.42396	0.0593241	1.36501
Shaanxi	2007	0.185499	3.74575	0.406149	13.2	5.012	3.89245	0.0204246	2684.41	2.7582	0.0703693	1.33242
Shaanxi	2008	0.199019	3.7394	0.420925	13	5.861	4.22156	0.0237077	3170.11	2.82189	0.104697	1.34231
Shaanxi	2009	0.230268	3.71736	0.434934	13.3	5.949	4.53227	0.0569423	3703.48	2.88055	0.0935066	1.33666
Shaanxi	2010	0.225372	3.42707	0.457564	12.3008	5.163	5.01037	0.0689453	4304.81	2.95537	0.0908984	1.44472
Shaanxi	2011	0.240722	3.25237	0.473572	11.1	5.45	5.47099	0.0874208	5188.27	3.01958	0.0867341	1.48638
Shaanxi	2012	0.235024	3.22498	0.497227	12.1	5.783	5.89682	0.0997427	6113.81	3.13983	0.0883573	1.54727
Shaanxi	2013	0.230429	3.15087	0.515773	13.1	6.761	6.14407	0.117668	6885.44	3.25082	0.0928046	1.60532
Shaanxi	2014	0.227697	3.07186	0.53018	14.3	7.243	6.38867	0.111105	7807.09	3.33268	0.23626	1.5901
Shaanxi	2015	0.244489	3.04063	0.547322	13.9	7.479	6.67624	0.178971	8602.97	3.44213	0.241719	1.70994
Shaanxi	2016	0.230464	3.02682	0.564017	14.4	7.868	5.44411	0.219677	9275.42	3.54304	0.244043	1.69272
Shaanxi	2017	0.225077	3.00146	0.580687	15.1	8.339	5.63036	0.24676	10103.4	3.64956	0.254005	1.83018
Shaanxi	2018	0.221471	2.97146	0.59654	15	8.544	6.59165	0.253863	10982.4	3.31697	0.262921	1.89596
Shaanxi	2019	0.221706	2.92861	0.61283	16.4	8.296	7.94553	0.259549	11978.6	2.88246	0.275082	1.87557
Shaanxi	2020	0.227966	2.8438	0.626549	18.029	8.722	7.93908	0.236885	12991.2	3.05469	0.273261	1.91198
Shaanxi	2021	0.20149	2.76114	0.636318	20.3	9.17	7.64021	0.238867	14527.1	3.31933	0.272594	2.0153
Qinghai	2005	0.339908	3.74932	0.392265	8.6	3.771	4.75785	0.0153698	2188.49	3.12727	0.0774049	1.19394
Qinghai	2006	0.366815	3.81953	0.392336	9.9	4.166	4.8702	0.0164159	2388.78	3.0991	0.0963044	1.12613
Qinghai	2007	0.39189	3.83255	0.400362	9.2	4.653	6.4286	0.017636	2597	2.45711	0.110743	1.10272
Qinghai	2008	0.405396	3.80669	0.407942	9.6	4.519	6.55366	0.0688208	2880.11	2.48195	0.113468	1.05488
Qinghai	2009	0.517984	3.79781	0.419355	9.7	4.456	6.83437	0.0952176	3388.89	2.63293	0.142023	0.975309
Qinghai	2010	0.649712	3.59037	0.447602	9.01864	3.712	7.16604	0.117283	3821.63	2.83565	0.130599	1.09325
Qinghai	2011	0.705976	3.38889	0.464789	8.1	3.371	7.32063	0.144542	4529.69	2.90291	0.14363	1.18421
Qinghai	2012	0.758292	3.2778	0.478109	9.7	3.564	7.39116	0.161833	5425.8	2.96239	0.194902	1.22819
Qinghai	2013	0.716775	3.14949	0.492119	9.8	4.037	6.98014	0.177572	6219.44	3.04248	0.178907	1.28965
Qinghai	2014	0.729247	3.06289	0.508681	9.5	3.739	7.52766	0.178541	7084.63	3.10445	0.272717	1.34276
Qinghai	2015	0.753436	3.09366	0.516464	9.7	4.141	7.71337	0.215697	7731.97	3.16355	0.299355	1.24731
Qinghai	2016	0.675228	3.0883	0.536082	9.9	4.749	7.78012	0.241636	8510.81	3.27445	0.314635	1.74815
Qinghai	2017	0.620843	3.08275	0.554608	11	5.21	7.83455	0.277872	9322.17	3.39162	0.286221	1.37548
Qinghai	2018	0.599501	3.03233	0.572402	10.4	5.31	8.1644	0.288336	10139.5	3.45556	0.293742	1.52988
Qinghai	2019	0.633664	2.94199	0.588136	11.9	4.747	8.58277	0.247685	11218.5	3.48272	0.283058	1.55967
Qinghai	2020	0.642182	2.87684	0.600337	12.8084	5.061	8.6829	0.242011	12029.2	3.58197	0.252526	1.43038
Qinghai	2021	0.547848	2.77455	0.609428	14.2	5.396	8.6538	0.252562	13429.4	3.68574	0.232907	1.60776
Heilongjiang	2005	0.165627	2.71212	0.53089	9.8	5.578	1.8976	0.0659204	3130.43	9.85463	0.051881	0.798549
Heilongjiang	2006	0.18172	2.749	0.53492	10.4	5.862	2.18347	0.0783208	3421	9.93223	0.0673429	0.785152
Heilongjiang	2007	0.193799	2.65546	0.538965	11.5	6.039	2.35277	0.101459	3846.01	10.0724	0.0814871	1.12592
Heilongjiang	2008	0.216184	2.57327	0.553987	11.7	6.287	2.55142	0.198312	4491.48	10.4016	0.118358	1.17585
Heilongjiang	2009	0.260114	2.62168	0.554888	11	6.464	2.45422	0.222013	5064.87	12.2069	0.122293	1.17616
Heilongjiang	2010	0.271207	2.44056	0.556599	10.6731	6.171	2.35609	0.258039	5813.28	13.9924	0.117558	1.15176
Heilongjiang	2011	0.281236	2.26212	0.56478	10	5.947	2.58553	0.30488	6977.31	14.4433	0.109627	1.20352
Heilongjiang	2012	0.287906	2.25816	0.568743	11.2	6.665	2.87326	0.357099	8107.56	14.8	0.0953431	1.2472
Heilongjiang	2013	0.284341	2.22521	0.580469	11.3	7.922	3.05676	0.443176	9167.32	15.4721	0.0924807	1.30949
Heilongjiang	2014	0.282169	2.16292	0.592295	11.9	7.968	3.25064	0.445648	10298.5	16.1727	0.11223	1.38409
Heilongjiang	2015	0.34394	2.18143	0.604704	13.8	7.629	3.43273	0.533393	10974.3	17.0474	0.116044	1.46882
Heilongjiang	2016	0.355388	2.17512	0.611031	15.3	6.787	3.55473	0.504446	11657.1	17.6504	0.206105	1.51967
Heilongjiang	2017	0.376925	2.16707	0.619006	15.6	7.876	3.66898	0.520714	12502.5	18.3541	0.206247	1.58069
Heilongjiang	2018	0.364049	2.11468	0.634506	15.8	7.975	3.6977	0.513725	13533.3	20.2984	0.226271	1.67516
Heilongjiang	2019	0.37001	2.06548	0.646083	18.1	7.097	3.69812	0.563155	14573.9	22.3899	0.253713	1.76649
Heilongjiang	2020	0.39971	1.92448	0.655945	19.9878	7.432	3.96296	0.566465	15804.5	23.5051	0.235129	1.86434
Heilongjiang	2021	0.343569	1.88082	0.65696	22.8	7.782	4.10203	0.560279	17782.3	23.5782	0.230791	1.82556
